# Supplementary material for: Transcription readthrough is prevalent in healthy human tissues and associated with inherent genomic features
Source: Commun Biol. 2024 Jan 15;7:100. doi: 10.1038/s42003-024-05779-5 (PMC10789751; doi:10.1038/s42003-024-05779-5)
Supplement: Supplementary file 4 — Supplementary Data 1-6 [file 42003_2024_5779_MOESM4_ESM.xlsx]

## Sheet: Legends
LEGENDS
Table 1.	RT genes detect for each tissue referring: the number of samples, expressed genes, RT genes
Table 2.	Correlation between RT genes and technical attributes of GTEx samples
Table 3.	Percentage of RT genes and density of expressed genes across the chromosomes
Table 4.	Percentage of RT genes for each intron number class.
Table 5.	Enriched hexamers along the 500 bp beyond the termination site of RT and NRT genes in each tissue
Table 6.	miRNA sponges detected across healthy tissues.

## Sheet: Table1
Tissue	Samples (#)	Expgenes (#)	RT Genes (#)	RT Genes per Sample (#)	RT Genes Ids All Samples
adipose-subcutaneous	160	13747	1849	[556.0, 473.0, 510.0, 550.0, 449.0, 583.0, 503.0, 427.0, 541.0, 322.0, 484.0, 487.0, 352.0, 538.0, 548.0, 420.0, 460.0, 490.0, 448.0, 463.0, 416.0, 518.0, 545.0, 570.0, 583.0, 436.0, 472.0, 536.0, 561.0, 446.0, 404.0, 406.0, 387.0, 371.0, 361.0, 394.0, 467.0, 417.0, 526.0, 516.0, 444.0, 524.0, 506.0, 442.0, 479.0, 519.0, 439.0, 425.0, 480.0, 440.0, 517.0, 402.0, 522.0, 448.0, 425.0, 545.0, 538.0,…	['ENSG00000075624.17', 'ENSG00000184009.13', 'ENSG00000166710.21', 'ENSG00000234745.13', 'ENSG00000167526.14', 'ENSG00000150991.15', 'ENSG00000265972.6', 'ENSG00000008988.11', 'ENSG00000087245.13', 'ENSG00000110651.12', 'ENSG00000142871.18', 'ENSG00000161016.18', 'ENSG00000113140.11', 'ENSG00000204592.9', 'ENSG00000108821.14', 'ENSG00000149925.22', 'ENSG00000106211.10', 'ENSG00000132475.10', 'ENS…
adipose-visceral	136	14025	1836	[292.0, 260.0, 582.0, 470.0, 492.0, 412.0, 441.0, 281.0, 303.0, 503.0, 451.0, 300.0, 444.0, 383.0, 405.0, 298.0, 502.0, 306.0, 525.0, 421.0, 461.0, 421.0, 403.0, 480.0, 430.0, 422.0, 422.0, 502.0, 465.0, 382.0, 438.0, 367.0, 400.0, 338.0, 354.0, 280.0, 489.0, 502.0, 335.0, 436.0, 401.0, 394.0, 324.0, 419.0, 273.0, 389.0, 476.0, 418.0, 416.0, 207.0, 377.0, 463.0, 667.0, 467.0, 421.0, 494.0, 355.0,…	['ENSG00000075624.17', 'ENSG00000133112.17', 'ENSG00000166710.21', 'ENSG00000150991.15', 'ENSG00000125730.17', 'ENSG00000167526.14', 'ENSG00000234745.13', 'ENSG00000008988.11', 'ENSG00000265972.6', 'ENSG00000110651.12', 'ENSG00000142871.18', 'ENSG00000106211.10', 'ENSG00000087245.13', 'ENSG00000170315.14', 'ENSG00000149925.22', 'ENSG00000130522.6', 'ENSG00000204592.9', 'ENSG00000113140.11', 'ENSG…
artery-aorta	84	13178	1495	[508.0, 411.0, 432.0, 355.0, 588.0, 410.0, 407.0, 478.0, 484.0, 496.0, 519.0, 442.0, 424.0, 491.0, 316.0, 360.0, 367.0, 386.0, 526.0, 432.0, 362.0, 459.0, 385.0, 464.0, 323.0, 472.0, 335.0, 433.0, 514.0, 438.0, 512.0, 446.0, 424.0, 345.0, 537.0, 367.0, 433.0, 551.0, 423.0, 366.0, 538.0, 460.0, 456.0, 393.0, 521.0, 438.0, 472.0, 460.0, 521.0, 366.0, 435.0, 569.0, 452.0, 474.0, 460.0, 574.0, 425.0,…	['ENSG00000075624.17', 'ENSG00000106211.10', 'ENSG00000182492.16', 'ENSG00000115414.21', 'ENSG00000133112.17', 'ENSG00000120885.22', 'ENSG00000150991.15', 'ENSG00000167526.14', 'ENSG00000110651.12', 'ENSG00000149925.22', 'ENSG00000140545.15', 'ENSG00000113140.11', 'ENSG00000008988.11', 'ENSG00000087245.13', 'ENSG00000134871.19', 'ENSG00000170315.14', 'ENSG00000100345.22', 'ENSG00000130522.6', 'EN…
artery-coronary	50	14264	1710	[512.0, 620.0, 481.0, 594.0, 516.0, 484.0, 383.0, 616.0, 609.0, 298.0, 440.0, 543.0, 465.0, 402.0, 592.0, 369.0, 558.0, 507.0, 460.0, 280.0, 555.0, 521.0, 680.0, 422.0, 419.0, 604.0, 449.0, 539.0, 545.0, 484.0, 528.0, 633.0, 583.0, 371.0, 542.0, 568.0, 439.0, 379.0, 414.0, 590.0, 556.0, 616.0, 408.0, 522.0, 539.0, 409.0, 430.0, 483.0, 435.0, 460.0]	['ENSG00000196924.19', 'ENSG00000106211.10', 'ENSG00000115414.21', 'ENSG00000133112.17', 'ENSG00000166710.21', 'ENSG00000182492.16', 'ENSG00000167526.14', 'ENSG00000150991.15', 'ENSG00000120885.22', 'ENSG00000110651.12', 'ENSG00000008988.11', 'ENSG00000134871.19', 'ENSG00000149925.22', 'ENSG00000142871.18', 'ENSG00000142156.15', 'ENSG00000087245.13', 'ENSG00000170315.14', 'ENSG00000125730.17', 'E…
artery-tibial	148	12597	1651	[344.0, 416.0, 381.0, 481.0, 390.0, 498.0, 374.0, 451.0, 384.0, 314.0, 397.0, 411.0, 456.0, 452.0, 352.0, 444.0, 469.0, 319.0, 460.0, 382.0, 424.0, 431.0, 409.0, 472.0, 435.0, 282.0, 547.0, 406.0, 463.0, 358.0, 408.0, 371.0, 477.0, 340.0, 352.0, 362.0, 443.0, 439.0, 458.0, 427.0, 501.0, 475.0, 400.0, 474.0, 414.0, 542.0, 260.0, 422.0, 465.0, 457.0, 470.0, 452.0, 560.0, 407.0, 556.0, 424.0, 453.0,…	['ENSG00000075624.17', 'ENSG00000196924.19', 'ENSG00000106211.10', 'ENSG00000184009.13', 'ENSG00000120885.22', 'ENSG00000150991.15', 'ENSG00000133112.17', 'ENSG00000115414.21', 'ENSG00000182492.16', 'ENSG00000167526.14', 'ENSG00000149925.22', 'ENSG00000159176.14', 'ENSG00000110651.12', 'ENSG00000170315.14', 'ENSG00000008988.11', 'ENSG00000134871.19', 'ENSG00000132475.10', 'ENSG00000137076.21', 'E…
brain-cerebellum	136	13929	2561	[859.0, 1111.0, 906.0, 983.0, 1017.0, 924.0, 895.0, 950.0, 1010.0, 931.0, 897.0, 921.0, 891.0, 964.0, 1039.0, 970.0, 1060.0, 934.0, 983.0, 990.0, 995.0, 953.0, 981.0, 1077.0, 998.0, 954.0, 905.0, 938.0, 1023.0, 870.0, 1007.0, 990.0, 960.0, 1019.0, 895.0, 1107.0, 980.0, 951.0, 940.0, 1034.0, 1113.0, 997.0, 1031.0, 981.0, 900.0, 892.0, 1030.0, 879.0, 1134.0, 930.0, 1038.0, 1008.0, 781.0, 999.0, 976…	['ENSG00000253230.9', 'ENSG00000166165.13', 'ENSG00000120885.22', 'ENSG00000149925.22', 'ENSG00000170315.14', 'ENSG00000251562.8', 'ENSG00000109971.14', 'ENSG00000100316.16', 'ENSG00000150991.15', 'ENSG00000139899.11', 'ENSG00000167526.14', 'ENSG00000187730.9', 'ENSG00000102924.12', 'ENSG00000100650.16', 'ENSG00000147604.14', 'ENSG00000143847.15', 'ENSG00000104852.15', 'ENSG00000168502.17', 'ENSG…
brain-cortex	143	12863	1874	[630.0, 605.0, 565.0, 603.0, 519.0, 468.0, 482.0, 611.0, 405.0, 577.0, 382.0, 397.0, 406.0, 842.0, 608.0, 479.0, 623.0, 529.0, 565.0, 499.0, 504.0, 602.0, 605.0, 562.0, 603.0, 512.0, 563.0, 593.0, 562.0, 754.0, 521.0, 499.0, 384.0, 583.0, 508.0, 616.0, 657.0, 603.0, 544.0, 508.0, 539.0, 536.0, 517.0, 492.0, 537.0, 487.0, 514.0, 538.0, 540.0, 517.0, 608.0, 458.0, 603.0, 526.0, 614.0, 645.0, 591.0,…	['ENSG00000120885.22', 'ENSG00000149925.22', 'ENSG00000170315.14', 'ENSG00000135821.19', 'ENSG00000135916.16', 'ENSG00000021300.14', 'ENSG00000101439.9', 'ENSG00000105290.13', 'ENSG00000134590.14', 'ENSG00000110651.12', 'ENSG00000166681.14', 'ENSG00000080824.19', 'ENSG00000167526.14', 'ENSG00000179010.15', 'ENSG00000133112.17', 'ENSG00000284874.1', 'ENSG00000150991.15', 'ENSG00000147604.14', 'ENS…
breast-mammary-tissue	102	14657	1939	[452.0, 473.0, 459.0, 585.0, 499.0, 570.0, 497.0, 528.0, 512.0, 398.0, 382.0, 403.0, 369.0, 601.0, 591.0, 397.0, 382.0, 426.0, 576.0, 561.0, 292.0, 506.0, 486.0, 468.0, 518.0, 403.0, 351.0, 449.0, 346.0, 327.0, 400.0, 519.0, 368.0, 523.0, 299.0, 422.0, 415.0, 303.0, 674.0, 502.0, 423.0, 521.0, 638.0, 584.0, 433.0, 450.0, 432.0, 466.0, 392.0, 629.0, 340.0, 382.0, 437.0, 447.0, 491.0, 625.0, 395.0,…	['ENSG00000075624.17', 'ENSG00000133112.17', 'ENSG00000166710.21', 'ENSG00000167526.14', 'ENSG00000234745.13', 'ENSG00000150991.15', 'ENSG00000265972.6', 'ENSG00000100316.16', 'ENSG00000008988.11', 'ENSG00000161016.18', 'ENSG00000130522.6', 'ENSG00000110651.12', 'ENSG00000132475.10', 'ENSG00000170345.10', 'ENSG00000087245.13', 'ENSG00000142871.18', 'ENSG00000149925.22', 'ENSG00000204592.9', 'ENSG…
colon-sigmoid	75	13536	1680	[525.0, 588.0, 517.0, 561.0, 576.0, 457.0, 562.0, 435.0, 596.0, 618.0, 539.0, 501.0, 583.0, 506.0, 595.0, 433.0, 569.0, 485.0, 435.0, 464.0, 439.0, 491.0, 621.0, 595.0, 459.0, 565.0, 507.0, 543.0, 547.0, 403.0, 464.0, 498.0, 606.0, 594.0, 493.0, 585.0, 521.0, 625.0, 494.0, 571.0, 380.0, 729.0, 512.0, 673.0, 489.0, 416.0, 373.0, 550.0, 543.0, 480.0, 366.0, 588.0, 536.0, 506.0, 568.0, 525.0, 512.0,…	['ENSG00000075624.17', 'ENSG00000196924.19', 'ENSG00000106211.10', 'ENSG00000167526.14', 'ENSG00000133112.17', 'ENSG00000110651.12', 'ENSG00000149925.22', 'ENSG00000159176.14', 'ENSG00000008988.11', 'ENSG00000128272.16', 'ENSG00000163017.14', 'ENSG00000196923.14', 'ENSG00000170315.14', 'ENSG00000120885.22', 'ENSG00000115414.21', 'ENSG00000108821.14', 'ENSG00000137076.21', 'ENSG00000122026.10', 'E…
esophagus-gastroesophageal-junction	77	13434	1628	[524.0, 548.0, 541.0, 467.0, 467.0, 496.0, 556.0, 478.0, 542.0, 491.0, 463.0, 552.0, 318.0, 504.0, 341.0, 508.0, 555.0, 311.0, 495.0, 486.0, 483.0, 407.0, 305.0, 390.0, 370.0, 480.0, 542.0, 472.0, 456.0, 492.0, 458.0, 668.0, 515.0, 461.0, 462.0, 482.0, 583.0, 638.0, 519.0, 450.0, 520.0, 606.0, 684.0, 299.0, 361.0, 479.0, 338.0, 420.0, 477.0, 537.0, 446.0, 348.0, 313.0, 437.0, 618.0, 407.0, 429.0,…	['ENSG00000075624.17', 'ENSG00000106211.10', 'ENSG00000184009.13', 'ENSG00000167526.14', 'ENSG00000149925.22', 'ENSG00000133112.17', 'ENSG00000110651.12', 'ENSG00000087245.13', 'ENSG00000008988.11', 'ENSG00000150991.15', 'ENSG00000170315.14', 'ENSG00000265972.6', 'ENSG00000159176.14', 'ENSG00000115414.21', 'ENSG00000125730.17', 'ENSG00000148180.21', 'ENSG00000128272.16', 'ENSG00000134871.19', 'EN…
esophagus-mucosa	88	13412	1524	[235.0, 556.0, 479.0, 421.0, 364.0, 420.0, 287.0, 400.0, 525.0, 491.0, 292.0, 395.0, 266.0, 404.0, 461.0, 517.0, 430.0, 440.0, 290.0, 201.0, 361.0, 443.0, 406.0, 471.0, 342.0, 438.0, 384.0, 344.0, 301.0, 297.0, 343.0, 342.0, 474.0, 375.0, 404.0, 422.0, 330.0, 440.0, 230.0, 395.0, 333.0, 393.0, 436.0, 511.0, 468.0, 309.0, 367.0, 500.0, 336.0, 343.0, 253.0, 405.0, 314.0, 612.0, 393.0, 289.0, 457.0,…	['ENSG00000171401.15', 'ENSG00000163209.15', 'ENSG00000170477.13', 'ENSG00000106211.10', 'ENSG00000186081.12', 'ENSG00000184009.13', 'ENSG00000135046.14', 'ENSG00000167526.14', 'ENSG00000165272.16', 'ENSG00000140519.14', 'ENSG00000149925.22', 'ENSG00000171346.16', 'ENSG00000134531.10', 'ENSG00000184292.7', 'ENSG00000178363.5', 'ENSG00000164687.11', 'ENSG00000133112.17', 'ENSG00000241794.2', 'ENSG…
esophagus-muscularis	72	13286	1577	[479.0, 483.0, 427.0, 281.0, 510.0, 500.0, 438.0, 437.0, 486.0, 583.0, 582.0, 498.0, 572.0, 406.0, 562.0, 410.0, 536.0, 455.0, 575.0, 452.0, 354.0, 406.0, 410.0, 522.0, 299.0, 494.0, 390.0, 603.0, 425.0, 492.0, 551.0, 451.0, 519.0, 440.0, 574.0, 368.0, 552.0, 570.0, 467.0, 549.0, 444.0, 527.0, 547.0, 469.0, 526.0, 508.0, 427.0, 516.0, 527.0, 566.0, 465.0, 486.0, 462.0, 470.0, 481.0, 636.0, 453.0,…	['ENSG00000075624.17', 'ENSG00000106211.10', 'ENSG00000149925.22', 'ENSG00000167526.14', 'ENSG00000184009.13', 'ENSG00000110651.12', 'ENSG00000008988.11', 'ENSG00000115414.21', 'ENSG00000087245.13', 'ENSG00000170315.14', 'ENSG00000150991.15', 'ENSG00000134871.19', 'ENSG00000128272.16', 'ENSG00000196923.14', 'ENSG00000265972.6', 'ENSG00000125730.17', 'ENSG00000148180.21', 'ENSG00000137076.21', 'EN…
heart-atrial-appendage	130	12022	1183	[272.0, 240.0, 165.0, 256.0, 221.0, 275.0, 203.0, 331.0, 359.0, 140.0, 363.0, 180.0, 299.0, 357.0, 228.0, 162.0, 272.0, 242.0, 340.0, 79.0, 291.0, 246.0, 311.0, 246.0, 218.0, 254.0, 340.0, 265.0, 290.0, 294.0, 237.0, 196.0, 223.0, 236.0, 293.0, 244.0, 218.0, 215.0, 212.0, 211.0, 290.0, 238.0, 295.0, 213.0, 291.0, 250.0, 290.0, 203.0, 226.0, 412.0, 219.0, 88.0, 232.0, 238.0, 294.0, 223.0, 345.0, 2…	['ENSG00000118194.20', 'ENSG00000075624.17', 'ENSG00000149925.22', 'ENSG00000106211.10', 'ENSG00000114854.8', 'ENSG00000198125.13', 'ENSG00000173641.18', 'ENSG00000150991.15', 'ENSG00000129991.13', 'ENSG00000170315.14', 'ENSG00000148677.7', 'ENSG00000110651.12', 'ENSG00000167526.14', 'ENSG00000198336.9', 'ENSG00000166710.21', 'ENSG00000148180.21', 'ENSG00000008988.11', 'ENSG00000182809.11', 'ENSG…
heart-left-ventricle	97	10205	932	[305.0, 73.0, 215.0, 124.0, 77.0, 129.0, 53.0, 325.0, 215.0, 138.0, 225.0, 75.0, 245.0, 202.0, 97.0, 191.0, 276.0, 158.0, 77.0, 232.0, 37.0, 87.0, 209.0, 133.0, 65.0, 44.0, 152.0, 270.0, 214.0, 110.0, 213.0, 237.0, 57.0, 99.0, 86.0, 33.0, 51.0, 223.0, 40.0, 414.0, 172.0, 289.0, 55.0, 234.0, 175.0, 271.0, 222.0, 115.0, 243.0, 107.0, 157.0, 178.0, 382.0, 166.0, 306.0, 191.0, 273.0, 99.0, 226.0, 74.…	['ENSG00000118194.20', 'ENSG00000111245.17', 'ENSG00000114854.8', 'ENSG00000149925.22', 'ENSG00000129991.13', 'ENSG00000106211.10', 'ENSG00000092054.13', 'ENSG00000173641.18', 'ENSG00000198125.13', 'ENSG00000170315.14', 'ENSG00000167526.14', 'ENSG00000008988.11', 'ENSG00000110651.12', 'ENSG00000151729.11', 'ENSG00000150991.15', 'ENSG00000099624.8', 'ENSG00000164405.11', 'ENSG00000109971.14', 'ENS…
liver	83	11361	1222	[429.0, 341.0, 231.0, 347.0, 460.0, 363.0, 170.0, 450.0, 285.0, 386.0, 405.0, 299.0, 376.0, 298.0, 418.0, 221.0, 405.0, 302.0, 435.0, 381.0, 438.0, 302.0, 364.0, 426.0, 349.0, 316.0, 280.0, 392.0, 252.0, 342.0, 440.0, 207.0, 430.0, 326.0, 452.0, 315.0, 341.0, 380.0, 391.0, 439.0, 453.0, 337.0, 222.0, 393.0, 278.0, 378.0, 335.0, 281.0, 232.0, 332.0, 408.0, 304.0, 286.0, 373.0, 432.0, 297.0, 213.0,…	['ENSG00000163631.17', 'ENSG00000125730.17', 'ENSG00000110245.12', 'ENSG00000197249.14', 'ENSG00000229314.5', 'ENSG00000171560.16', 'ENSG00000130208.9', 'ENSG00000171557.17', 'ENSG00000132703.4', 'ENSG00000110169.11', 'ENSG00000171564.12', 'ENSG00000055955.17', 'ENSG00000172482.5', 'ENSG00000151224.13', 'ENSG00000170315.14', 'ENSG00000136872.20', 'ENSG00000118271.12', 'ENSG00000120885.22', 'ENSG0…
lung	143	14725	2332	[469.0, 585.0, 508.0, 624.0, 487.0, 668.0, 475.0, 420.0, 516.0, 744.0, 594.0, 526.0, 655.0, 352.0, 553.0, 665.0, 535.0, 557.0, 457.0, 547.0, 579.0, 596.0, 635.0, 675.0, 567.0, 559.0, 574.0, 644.0, 533.0, 563.0, 531.0, 555.0, 653.0, 612.0, 486.0, 593.0, 443.0, 427.0, 616.0, 361.0, 560.0, 648.0, 544.0, 577.0, 497.0, 587.0, 569.0, 514.0, 725.0, 456.0, 681.0, 566.0, 661.0, 579.0, 476.0, 492.0, 515.0,…	['ENSG00000075624.17', 'ENSG00000166710.21', 'ENSG00000234745.13', 'ENSG00000204525.17', 'ENSG00000133112.17', 'ENSG00000204592.9', 'ENSG00000265972.6', 'ENSG00000206503.13', 'ENSG00000115414.21', 'ENSG00000167526.14', 'ENSG00000110651.12', 'ENSG00000251562.8', 'ENSG00000100316.16', 'ENSG00000008988.11', 'ENSG00000150991.15', 'ENSG00000170315.14', 'ENSG00000087245.13', 'ENSG00000106211.10', 'ENSG…
muscle-skeletal	174	9653	1057	[232.0, 283.0, 212.0, 318.0, 243.0, 272.0, 233.0, 250.0, 225.0, 288.0, 326.0, 274.0, 275.0, 294.0, 263.0, 309.0, 245.0, 207.0, 260.0, 254.0, 234.0, 340.0, 237.0, 219.0, 244.0, 256.0, 266.0, 248.0, 245.0, 228.0, 305.0, 254.0, 243.0, 237.0, 297.0, 239.0, 320.0, 307.0, 303.0, 261.0, 281.0, 327.0, 239.0, 339.0, 194.0, 250.0, 249.0, 297.0, 244.0, 241.0, 258.0, 264.0, 227.0, 275.0, 208.0, 289.0, 262.0,…	['ENSG00000143632.14', 'ENSG00000114854.8', 'ENSG00000149925.22', 'ENSG00000133112.17', 'ENSG00000111245.17', 'ENSG00000198125.13', 'ENSG00000092054.13', 'ENSG00000130598.16', 'ENSG00000101470.10', 'ENSG00000105048.17', 'ENSG00000060138.13', 'ENSG00000106211.10', 'ENSG00000170315.14', 'ENSG00000173641.18', 'ENSG00000150991.15', 'ENSG00000159173.19', 'ENSG00000082641.16', 'ENSG00000167526.14', 'EN…
nerve-tibial	148	14743	2148	[685.0, 594.0, 637.0, 484.0, 603.0, 554.0, 586.0, 667.0, 523.0, 601.0, 575.0, 557.0, 665.0, 516.0, 640.0, 667.0, 603.0, 634.0, 608.0, 585.0, 709.0, 622.0, 533.0, 674.0, 606.0, 531.0, 556.0, 462.0, 480.0, 731.0, 571.0, 557.0, 650.0, 622.0, 443.0, 631.0, 557.0, 742.0, 676.0, 603.0, 681.0, 564.0, 713.0, 717.0, 643.0, 511.0, 644.0, 538.0, 556.0, 515.0, 712.0, 674.0, 640.0, 713.0, 498.0, 608.0, 685.0,…	['ENSG00000075624.17', 'ENSG00000158887.19', 'ENSG00000110651.12', 'ENSG00000167526.14', 'ENSG00000166710.21', 'ENSG00000120885.22', 'ENSG00000147604.14', 'ENSG00000132475.10', 'ENSG00000150991.15', 'ENSG00000113140.11', 'ENSG00000123358.20', 'ENSG00000189058.9', 'ENSG00000234745.13', 'ENSG00000265972.6', 'ENSG00000008988.11', 'ENSG00000105227.16', 'ENSG00000135821.19', 'ENSG00000130522.6', 'ENSG…
pituitary	154	15390	2401	[685.0, 758.0, 560.0, 752.0, 784.0, 813.0, 735.0, 778.0, 683.0, 445.0, 670.0, 901.0, 549.0, 700.0, 691.0, 794.0, 541.0, 810.0, 768.0, 679.0, 767.0, 639.0, 627.0, 726.0, 713.0, 748.0, 758.0, 655.0, 736.0, 824.0, 618.0, 732.0, 585.0, 599.0, 664.0, 853.0, 814.0, 749.0, 624.0, 797.0, 656.0, 821.0, 772.0, 665.0, 795.0, 646.0, 711.0, 483.0, 888.0, 516.0, 707.0, 660.0, 802.0, 652.0, 780.0, 563.0, 715.0,…	['ENSG00000075624.17', 'ENSG00000100316.16', 'ENSG00000170315.14', 'ENSG00000133112.17', 'ENSG00000167526.14', 'ENSG00000149925.22', 'ENSG00000272168.8', 'ENSG00000130522.6', 'ENSG00000100650.16', 'ENSG00000008988.11', 'ENSG00000166619.15', 'ENSG00000109971.14', 'ENSG00000110651.12', 'ENSG00000173812.11', 'ENSG00000120738.8', 'ENSG00000135916.16', 'ENSG00000166681.14', 'ENSG00000150991.15', 'ENSG…
skin-not-sun-exposed	189	13780	2019	[438.0, 639.0, 574.0, 566.0, 510.0, 502.0, 485.0, 484.0, 545.0, 523.0, 542.0, 527.0, 397.0, 632.0, 414.0, 607.0, 446.0, 474.0, 503.0, 443.0, 486.0, 406.0, 628.0, 496.0, 501.0, 494.0, 565.0, 482.0, 558.0, 605.0, 470.0, 486.0, 542.0, 432.0, 457.0, 573.0, 529.0, 432.0, 400.0, 553.0, 376.0, 420.0, 584.0, 498.0, 452.0, 548.0, 325.0, 441.0, 487.0, 506.0, 603.0, 547.0, 473.0, 569.0, 536.0, 600.0, 518.0,…	['ENSG00000167768.4', 'ENSG00000186847.6', 'ENSG00000186081.12', 'ENSG00000172867.4', 'ENSG00000178372.8', 'ENSG00000075624.17', 'ENSG00000167526.14', 'ENSG00000184009.13', 'ENSG00000106211.10', 'ENSG00000175793.12', 'ENSG00000161016.18', 'ENSG00000234745.13', 'ENSG00000132475.10', 'ENSG00000203782.6', 'ENSG00000008988.11', 'ENSG00000166710.21', 'ENSG00000087245.13', 'ENSG00000189001.11', 'ENSG00…
skin-sun-exposed	351	13904	2209	[443.0, 500.0, 639.0, 583.0, 569.0, 512.0, 503.0, 430.0, 426.0, 489.0, 481.0, 428.0, 547.0, 622.0, 564.0, 527.0, 549.0, 525.0, 397.0, 636.0, 527.0, 418.0, 537.0, 613.0, 415.0, 450.0, 524.0, 478.0, 461.0, 508.0, 444.0, 538.0, 409.0, 488.0, 408.0, 431.0, 631.0, 503.0, 483.0, 496.0, 495.0, 421.0, 610.0, 568.0, 410.0, 481.0, 562.0, 525.0, 607.0, 477.0, 469.0, 541.0, 540.0, 491.0, 544.0, 513.0, 549.0,…	['ENSG00000186395.9', 'ENSG00000167768.4', 'ENSG00000186847.6', 'ENSG00000186081.12', 'ENSG00000075624.17', 'ENSG00000178372.8', 'ENSG00000167526.14', 'ENSG00000106211.10', 'ENSG00000184009.13', 'ENSG00000170345.10', 'ENSG00000175793.12', 'ENSG00000132475.10', 'ENSG00000161016.18', 'ENSG00000234745.13', 'ENSG00000166710.21', 'ENSG00000008988.11', 'ENSG00000150991.15', 'ENSG00000189001.11', 'ENSG0…
testis	65	18508	3082	[1339.0, 1272.0, 1221.0, 1331.0, 1303.0, 918.0, 1223.0, 1100.0, 1253.0, 1066.0, 1170.0, 1163.0, 1021.0, 1111.0, 1260.0, 1038.0, 766.0, 1318.0, 1142.0, 1175.0, 1048.0, 1261.0, 1207.0, 1285.0, 1344.0, 1288.0, 1275.0, 1227.0, 1228.0, 1356.0, 1324.0, 1227.0, 1300.0, 1388.0, 1405.0, 1118.0, 1284.0, 1324.0, 1138.0, 1178.0, 1296.0, 1366.0, 1315.0, 1254.0, 1125.0, 1162.0, 1393.0, 1271.0, 1244.0, 1326.0, …	['ENSG00000170315.14', 'ENSG00000120885.22', 'ENSG00000166917.11', 'ENSG00000132475.10', 'ENSG00000184009.13', 'ENSG00000155087.4', 'ENSG00000167526.14', 'ENSG00000150991.15', 'ENSG00000234186.5', 'ENSG00000100316.16', 'ENSG00000159069.14', 'ENSG00000008988.11', 'ENSG00000140932.10', 'ENSG00000187003.7', 'ENSG00000142541.18', 'ENSG00000187166.1', 'ENSG00000178093.14', 'ENSG00000110651.12', 'ENSG0…
thyroid	162	15154	2208	[721.0, 730.0, 594.0, 709.0, 568.0, 570.0, 572.0, 693.0, 631.0, 505.0, 544.0, 592.0, 710.0, 451.0, 648.0, 594.0, 701.0, 725.0, 625.0, 626.0, 440.0, 713.0, 614.0, 520.0, 595.0, 535.0, 699.0, 596.0, 574.0, 737.0, 758.0, 515.0, 546.0, 623.0, 652.0, 556.0, 633.0, 655.0, 444.0, 506.0, 732.0, 466.0, 552.0, 437.0, 659.0, 670.0, 507.0, 626.0, 531.0, 546.0, 678.0, 792.0, 618.0, 630.0, 691.0, 710.0, 571.0,…	['ENSG00000042832.12', 'ENSG00000133112.17', 'ENSG00000100316.16', 'ENSG00000167526.14', 'ENSG00000142871.18', 'ENSG00000120885.22', 'ENSG00000110651.12', 'ENSG00000170315.14', 'ENSG00000008988.11', 'ENSG00000149925.22', 'ENSG00000164733.22', 'ENSG00000106211.10', 'ENSG00000100650.16', 'ENSG00000130522.6', 'ENSG00000150991.15', 'ENSG00000196531.14', 'ENSG00000120738.8', 'ENSG00000132475.10', 'ENS…

## Sheet: Table2
Attribute (Acronym)	Attibute Definition	Spearman coeff	pval	adj.pval
SMRIN	RNA integraty number (1 to 10)	-0.0474317	0.00976679	0.0293004
SMTSISCH	Total Ischemic time for a sample - Time Interval (minutes) between actual/presumed death and tissue stabilization	0.0670402	0.000257922	0.00154753
DTHCODD	Interval Of Onset To Death For Immediate Cause	0.0204005	0.512497	0.768746
DTHLUCODD	Interval Of Onset To Death For Last Underlying Cause	0.118606	0.301021	0.602042
DTHRFGD	Number Of Hours In Refrigeration	0.00859047	0.81976	0.81976
DTHVNTD	Time Interval On Ventilator	-0.0348951	0.68672	0.81976

## Sheet: Table3
chrm	RT genes (#)	NRT genes (#)	All genes(#)	length (bp)	density (#/Mb)
chr1	203.522	786.261	5475	248956422	21.9918
chr2	127.391	446.913	4196	242193529	17.325
chr3	102.435	402.261	3188	198295559	16.077
chr4	71.1739	205.348	2661	190214555	13.9895
chr5	85.3043	341.478	2986	181538259	16.4483
chr6	101.783	385.522	3065	170805979	17.9443
chr7	94.087	373.174	3016	159345973	18.9274
chr8	71.5652	250.348	2483	145138636	17.1078
chr9	78.5652	280.783	2333	138394717	16.8576
chr10	75.4348	250.565	2330	133797422	17.4144
chr11	104.348	506.739	3362	135086622	24.8877
chr12	86.5652	449.826	3057	133275309	22.9375
chr13	26.4783	129.174	1402	114364328	12.2591
chr14	52.2609	297.13	2285	107043718	21.3464
chr15	47.087	286.913	2221	101991189	21.7764
chr16	71.087	427.609	2559	90338345	28.3268
chr17	98.7826	584.391	3057	83257441	36.7174
chr18	20.913	104.522	1242	80373285	15.4529
chr19	128.435	621.696	2986	58617616	50.9403
chr20	44.4348	226.174	1459	64444167	22.6398
chr21	20	63.0435	875	46709983	18.7326
chr22	54.7391	234	1387	50818468	27.2932
chrX	61.8696	236.739	2423	156040895	15.528
chrY	2.91304	8.43478	566	57227415	9.89036

## Sheet: Table4
intron_number	RT	RT%	RT_counts
0	FALSE	0.958526	21563
0	TRUE	0.041474	933
1	FALSE	0.928728	8066
1	TRUE	0.0712723	619
2	FALSE	0.902514	4092
2	TRUE	0.0974857	442
3	FALSE	0.879718	2750
3	TRUE	0.120282	376
4	FALSE	0.841608	2136
4	TRUE	0.158392	402
5	FALSE	0.823388	1711
5	TRUE	0.176612	367
6	FALSE	0.797313	1365
6	TRUE	0.202687	347
7	FALSE	0.796875	1275
7	TRUE	0.203125	325
8	FALSE	0.780506	1049
8	TRUE	0.219494	295
9	FALSE	0.756202	884
9	TRUE	0.243798	285
10	FALSE	0.782359	816
10	TRUE	0.217641	227
11	FALSE	0.770833	740
11	TRUE	0.229167	220
12	FALSE	0.762411	645
12	TRUE	0.237589	201
13	FALSE	0.745383	565
13	TRUE	0.254617	193
14	FALSE	0.786127	544
14	TRUE	0.213873	148
15	FALSE	0.77259	513
15	TRUE	0.22741	151
16	FALSE	0.739677	412
16	TRUE	0.260323	145
17	FALSE	0.770042	365
17	TRUE	0.229958	109
18	FALSE	0.758475	358
18	TRUE	0.241525	114
19	FALSE	0.738155	296
19	TRUE	0.261845	105
20	FALSE	0.760753	283
20	TRUE	0.239247	89
21	FALSE	0.767516	241
21	TRUE	0.232484	73
22	FALSE	0.729904	227
22	TRUE	0.270096	84
23	FALSE	0.743682	206
23	TRUE	0.256318	71
24	FALSE	0.732342	197
24	TRUE	0.267658	72
25	FALSE	0.735294	175
25	TRUE	0.264706	63
26	FALSE	0.762376	154
26	TRUE	0.237624	48
27	FALSE	0.714286	135
27	TRUE	0.285714	54
28	FALSE	0.770186	124
28	TRUE	0.229814	37
29	FALSE	0.719697	95
29	TRUE	0.280303	37
30	FALSE	0.703125	90
30	TRUE	0.296875	38
31	FALSE	0.77686	94
31	TRUE	0.22314	27
32	FALSE	0.709677	88
32	TRUE	0.290323	36
33	FALSE	0.789474	75
33	TRUE	0.210526	20
34	FALSE	0.727273	56
34	TRUE	0.272727	21
35	FALSE	0.719101	64
35	TRUE	0.280899	25
36	FALSE	0.727273	48
36	TRUE	0.272727	18
37	FALSE	0.684211	52
37	TRUE	0.315789	24
38	FALSE	0.625	40
38	TRUE	0.375	24
39	FALSE	0.727273	48
39	TRUE	0.272727	18
40	FALSE	0.680851	32
40	TRUE	0.319149	15
41	FALSE	0.742857	26
41	TRUE	0.257143	9
42	FALSE	0.708333	34
42	TRUE	0.291667	14
43	FALSE	0.810811	30
43	TRUE	0.189189	7
44	FALSE	0.666667	20
44	TRUE	0.333333	10
45	FALSE	0.571429	12
45	TRUE	0.428571	9
46	FALSE	0.882353	30
46	TRUE	0.117647	4
47	FALSE	0.772727	17
47	TRUE	0.227273	5
48	FALSE	0.772727	17
48	TRUE	0.227273	5
49	FALSE	0.714286	15
49	TRUE	0.285714	6
50	FALSE	0.578947	11
50	TRUE	0.421053	8
51	FALSE	0.538462	7
51	TRUE	0.461538	6
52	FALSE	0.75	9
52	TRUE	0.25	3
53	FALSE	0.529412	9
53	TRUE	0.470588	8
54	FALSE	0.578947	11
54	TRUE	0.421053	8
55	FALSE	0.666667	8
55	TRUE	0.333333	4
56	FALSE	0.857143	12
56	TRUE	0.142857	2
57	FALSE	0.666667	6
57	TRUE	0.333333	3
58	FALSE	0.571429	4
58	TRUE	0.428571	3
59	FALSE	0.6	3
59	TRUE	0.4	2
60	FALSE	0.857143	6
60	TRUE	0.142857	1
61	FALSE	0.666667	6
61	TRUE	0.333333	3
62	FALSE	0.5	4
62	TRUE	0.5	4
63	FALSE	1	3
64	FALSE	0.857143	6
64	TRUE	0.142857	1
65	FALSE	1	6
66	TRUE	0.6	2
66	FALSE	0.4	3
67	FALSE	0.5	1
67	TRUE	0.5	1
68	FALSE	0.5	2
68	TRUE	0.5	2
69	FALSE	0.857143	6
69	TRUE	0.142857	1
70	FALSE	1	7
71	FALSE	0.666667	4
71	TRUE	0.333333	2
72	FALSE	0.5	2
72	TRUE	0.5	2
73	FALSE	1	3
74	FALSE	1	1
75	FALSE	0.666667	2
75	TRUE	0.333333	1
76	FALSE	1	2
77	FALSE	1	6
78	FALSE	0.714286	5
78	TRUE	0.285714	2
79	FALSE	1	4
80	TRUE	1	1
81	FALSE	0.8	4
81	TRUE	0.2	1
82	FALSE	1	2
83	FALSE	0.5	1
83	TRUE	0.5	1
84	FALSE	1	1
85	FALSE	1	1
86	FALSE	1	2
87	FALSE	0.5	2
87	TRUE	0.5	2
88	FALSE	1	2
90	FALSE	1	1
92	FALSE	0.5	1
92	TRUE	0.5	1
93	FALSE	1	1
95	FALSE	0.5	1
95	TRUE	0.5	1
96	FALSE	1	2
97	FALSE	1	1
98	FALSE	1	1
99	FALSE	1	2
100	FALSE	1	1
103	FALSE	1	3
106	FALSE	1	1
107	FALSE	0.666667	2
107	TRUE	0.333333	1
108	TRUE	1	1
112	TRUE	0.666667	1
112	FALSE	0.333333	2
122	TRUE	1	1
123	FALSE	1	1
134	FALSE	1	1
138	FALSE	1	1
156	FALSE	1	1
168	FALSE	1	1
181	FALSE	1	1
186	FALSE	1	1
202	FALSE	1	1
367	FALSE	1	1

## Sheet: Table5
k-mer	RT_meanCount	expgene_meanCount	totalCount	log2ratio	pval	-log10(adj.pval)	tissue
AAUCCC	36.3533	61.3233	97	-0.754348	1.19057e-176	174.097	thyroid
AGCGGC	74.5067	34.5467	109	1.10882	1.22717e-254	250.998	thyroid
CCCCGG	104.61	66.44	171	0.654897	1.12875e-179	177.075	thyroid
CCCGCG	91.4133	51.3033	142	0.833352	1.06733e-193	190.972	thyroid
CCGCCG	124.62	60.73	185	1.03705	4.43572e-195	192.297	thyroid
CCGCGG	103.49	56.2	159	0.880849	2.95746e-228	224.871	thyroid
CCGGCG	76.8933	43.74	120	0.813905	8.25449e-210	206.793	thyroid
CCGGGG	121.593	66.61	188	0.868253	3.1303e-257	253.494	thyroid
CCUGUA	35.6133	63.6067	99	-0.836761	1.02723e-193	190.978	thyroid
CGAGGA	41.6233	21.9467	63	0.923391	7.98412e-181	178.201	thyroid
CGCCGC	142.67	69.0733	211	1.04648	7.40514e-211	207.819	thyroid
CGCGGC	100.913	55.3833	156	0.865593	2.44915e-216	213.175	thyroid
CGCGGG	107.07	59.9167	166	0.837525	1.05144e-213	210.596	thyroid
CGCUGC	67.9633	40.2333	108	0.756365	4.21703e-174	171.576	thyroid
CGGCCG	92.5733	50.0967	142	0.885882	2.19895e-215	212.25	thyroid
CGGCGC	91.2567	51.4567	142	0.826572	3.98024e-209	206.13	thyroid
CGGCGG	171.14	63.0367	234	1.44091	6.71574e-281	276.561	thyroid
CGGGCC	100.377	57.7167	158	0.798364	1.77538e-211	208.417	thyroid
GCAGCG	77.1667	41.0867	118	0.909307	1.32214e-220	217.308	thyroid
GCCGCC	150.633	79.8967	230	0.914834	9.89272e-199	195.897	thyroid
GCCGCG	107.473	55	162	0.966475	4.97996e-221	217.69	thyroid
GCCGCU	59.1767	33.32	92	0.82864	3.37042e-194	191.451	thyroid
GCCGGC	88.5533	51.7533	140	0.774895	4.23428e-207	204.176	thyroid
GCGCCG	88.93	51.8033	140	0.779625	1.6678e-186	183.828	thyroid
GCGGCA	47.72	26.0433	73	0.87368	2.54807e-179	176.737	thyroid
GCGGCC	123.417	66.0067	189	0.902854	8.39207e-248	244.242	thyroid
GCGGCG	186.433	74.2467	260	1.32826	1.59183e-267	263.663	thyroid
GGCCCG	95.86	54	149	0.82797	1.10378e-218	215.424	thyroid
GGCCGC	109.757	63.7133	173	0.784641	2.14029e-213	210.312	thyroid
GGCGGC	204.027	83.3867	287	1.29087	2.30841e-277	273.325	thyroid
GGGUCG	39.5633	21.78	61	0.86116	1.16372e-165	163.219	thyroid
GUAAUC	20.08	44.8133	64	-1.15817	1.71172e-216	213.3	thyroid
GUGUGU	60.71	100.65	161	-0.729341	1.10036e-87	85.9673	thyroid
UAAUCC	27.43	52.9633	80	-0.949239	1.76911e-207	204.52	thyroid
UGCCGC	44.2367	24.66	68	0.84307	5.58369e-159	156.59	thyroid
UGUAAU	35.1	63.08	98	-0.845712	9.542e-195	191.988	thyroid
UUUUUU	282.633	502.087	784	-0.829005	1.35473e-180	177.988	thyroid
AAUCCC	37.7	61.2333	98	-0.699753	6.47263e-166	162.753	testis
AGCGGC	60.1167	32.8333	92	0.872604	6.52727e-182	178.527	testis
CCCCGG	90.03	59.7467	149	0.591548	7.70174e-139	136.2	testis
CCCGCG	72.6433	47.93	120	0.599901	4.67487e-121	118.682	testis
CCGCCG	93.9167	54.5833	148	0.782921	1.93397e-129	126.894	testis
CCGCGG	86.08	51.25	137	0.748126	1.4311e-167	164.378	testis
CCGGCG	60.84	37.5833	98	0.694927	1.19189e-143	140.913	testis
CCGGGG	96.0333	62.28	158	0.624766	5.49792e-158	155.062	testis
CCUGUA	37.48	62.9467	100	-0.748009	1.69645e-170	167.272	testis
CGAGGA	34.9933	20.5533	55	0.767708	5.08105e-141	138.344	testis
CGCCGC	107.713	64.0367	171	0.750227	2.85519e-128	125.783	testis
CGCGGC	82.5367	52.84	135	0.643405	9.62123e-147	143.984	testis
CGCGGG	89.6867	55.11	144	0.702579	8.32048e-148	145.012	testis
CGCUGC	57.72	38.1133	95	0.598776	1.2731e-125	123.18	testis
CGGCCG	77.1967	44.8033	122	0.784932	7.21748e-165	161.76	testis
CGGCGC	75.0067	46.7933	121	0.680716	1.74677e-147	144.702	testis
CGGCGG	138.877	58.2533	197	1.25339	1.60827e-221	217.658	testis
CGGGCC	82.5	53.9367	136	0.613128	6.71544e-143	140.184	testis
GCAGCG	63.14	40.8767	104	0.627277	6.39209e-142	139.225	testis
GCCGCC	117.05	72.8633	189	0.68386	9.19668e-129	126.237	testis
GCCGCG	87.2933	50.02	137	0.803366	7.24341e-173	169.569	testis
GCCGCU	49.64	32.1433	81	0.626984	2.04538e-123	121.001	testis
GCCGGC	74.8533	47.5233	122	0.655431	2.79199e-152	149.419	testis
GCGCCG	69.8033	46.5933	116	0.583172	8.1224e-115	112.507	testis
GCGGCA	37.9667	24.61	62	0.625489	6.85293e-99	96.7797	testis
GCGGCC	100.377	59.4	159	0.756889	9.72052e-185	181.303	testis
GCGGCG	154.69	69.7967	224	1.14815	1.35988e-222	218.254	testis
GGCCCG	80.7967	50.21	131	0.686321	5.12455e-159	156.04	testis
GGCCGC	93.2567	58.44	151	0.674251	9.19077e-166	162.628	testis
GGCGGC	170.833	78.1867	249	1.12759	6.52576e-222	217.874	testis
GGGUCG	36.55	21.7167	58	0.751069	6.81627e-136	133.286	testis
GUAAUC	19.91	45.2333	65	-1.18389	5.13566e-215	211.376	testis
GUGUGU	69.5867	104.083	173	-0.580856	2.4105e-56	54.7506	testis
UAAUCC	27.0667	51.7567	78	-0.935227	8.99059e-204	200.212	testis
UGCCGC	36.6333	23.3933	60	0.64706	6.17831e-112	109.657	testis
UGUAAU	33.08	64.5633	97	-0.964756	4.61965e-220	216.325	testis
UUUUUU	263.153	488.127	751	-0.891352	1.79291e-203	199.979	testis
AAUCCC	36.5733	60.8633	97	-0.734781	4.0403e-185	182.506	skin-sun-exposed
AGCGGC	69.1	35.11	104	0.976804	2.16824e-225	222.198	skin-sun-exposed
CCCCGG	105.147	65.9667	171	0.672594	2.10485e-186	183.78	skin-sun-exposed
CCCGCG	85.09	49.2333	134	0.789354	4.38425e-187	184.436	skin-sun-exposed
CCGCCG	126.07	60.08	186	1.06927	7.93374e-205	201.965	skin-sun-exposed
CCGCGG	99.8667	53.5267	153	0.899745	4.0699e-233	229.681	skin-sun-exposed
CCGGCG	82.2033	42.7867	124	0.942036	9.29767e-221	217.65	skin-sun-exposed
CCGGGG	117.793	66.72	184	0.820067	1.04158e-236	233.148	skin-sun-exposed
CCUGUA	33.7367	61.34	95	-0.862511	2.91101e-194	191.536	skin-sun-exposed
CGAGGA	39.32	21.1467	60	0.894833	1.24155e-177	175.093	skin-sun-exposed
CGCCGC	143.9	67.14	211	1.09982	3.04444e-215	212.183	skin-sun-exposed
CGCGGC	97.9933	54.5733	152	0.844487	9.86248e-202	198.899	skin-sun-exposed
CGCGGG	105.647	60.55	166	0.803048	5.22804e-202	199.161	skin-sun-exposed
CGCUGC	68.31	39.74	108	0.781505	9.52553e-183	180.165	skin-sun-exposed
CGGCCG	94.41	51.1567	145	0.884017	2.38022e-210	207.409	skin-sun-exposed
CGGCGC	92.98	50.9633	143	0.867461	4.09259e-218	215.031	skin-sun-exposed
CGGCGG	180.267	61.02	241	1.56278	4.65081e-301	296.72	skin-sun-exposed
CGGGCC	103.933	56.7867	160	0.872034	1.19726e-221	218.514	skin-sun-exposed
GCAGCG	76.1033	40.99	117	0.892688	8.12885e-230	226.519	skin-sun-exposed
GCCGCC	153.377	79.9133	233	0.940571	1.17037e-209	206.734	skin-sun-exposed
GCCGCG	106.717	53.83	160	0.987303	4.7607e-232	228.664	skin-sun-exposed
GCCGCU	59.8167	33.03	92	0.856771	8.50768e-198	195.014	skin-sun-exposed
GCCGGC	92.05	51.9467	143	0.825387	7.16145e-214	210.834	skin-sun-exposed
GCGCCG	93.69	51.4333	145	0.865191	1.66128e-206	203.614	skin-sun-exposed
GCGGCA	48.2233	26.7033	74	0.852712	8.03832e-177	174.302	skin-sun-exposed
GCGGCC	123.62	65.7567	189	0.910703	1.69876e-243	239.76	skin-sun-exposed
GCGGCG	193.587	72.0333	265	1.42624	2.37952e-288	284.488	skin-sun-exposed
GGCCCG	97.59	52.45	150	0.895791	5.04333e-236	232.53	skin-sun-exposed
GGCCGC	111.837	64.7633	176	0.788144	3.13848e-222	219.067	skin-sun-exposed
GGCGGC	215.7	82.0833	297	1.39386	1.35358e-297	293.557	skin-sun-exposed
GGGUCG	40.79	22.6167	63	0.850829	1.8316e-158	156.103	skin-sun-exposed
GUAAUC	20.2067	45.0733	65	-1.15744	4.19889e-230	226.765	skin-sun-exposed
GUGUGU	55.7533	106.28	162	-0.93074	5.4212e-107	105.129	skin-sun-exposed
UAAUCC	26.5167	52.3	78	-0.979912	4.21455e-213	210.105	skin-sun-exposed
UGCCGC	46.1633	24.99	71	0.885396	4.72465e-187	184.412	skin-sun-exposed
UGUAAU	35.96	62.6567	98	-0.801075	5.36158e-199	196.19	skin-sun-exposed
UUUUUU	292.94	505.497	798	-0.787096	2.98555e-177	174.726	skin-sun-exposed
AAUCCC	36.54	59.1967	95	-0.696039	3.25095e-168	165.682	skin-not-sun-exposed
AGCGGC	68.6567	33.6	102	1.03094	2.65516e-231	227.566	skin-not-sun-exposed
CCCCGG	101.28	67.3333	168	0.588957	1.39328e-156	154.13	skin-not-sun-exposed
CCCGCG	84.8967	50.3067	135	0.754958	1.3748e-184	181.84	skin-not-sun-exposed
CCGCCG	123.54	60.49	184	1.03021	1.58112e-200	197.62	skin-not-sun-exposed
CCGCGG	96.16	54.8033	150	0.811173	7.26134e-201	197.942	skin-not-sun-exposed
CCGGCG	79.0567	43.3	122	0.86852	1.05174e-215	212.366	skin-not-sun-exposed
CCGGGG	113.987	67.7533	181	0.750501	1.09868e-220	217.301	skin-not-sun-exposed
CCUGUA	35.5667	61.3767	96	-0.787165	4.10406e-182	179.398	skin-not-sun-exposed
CGAGGA	38.09	21.52	59	0.823734	5.59824e-151	148.608	skin-not-sun-exposed
CGCCGC	141.567	68.29	209	1.05174	4.38574e-211	207.892	skin-not-sun-exposed
CGCGGC	95.5567	55.6167	151	0.780839	2.99288e-201	198.273	skin-not-sun-exposed
CGCGGG	99.1767	59.57	158	0.735415	1.16106e-175	173.079	skin-not-sun-exposed
CGCUGC	67.1667	39.2167	106	0.776279	5.35962e-174	171.429	skin-not-sun-exposed
CGGCCG	88.9967	50.0133	139	0.831439	4.02501e-205	202.084	skin-not-sun-exposed
CGGCGC	91.35	50.2467	141	0.862377	1.17091e-225	222.097	skin-not-sun-exposed
CGGCGG	174.833	61.12	235	1.51626	4.42097e-280	276.219	skin-not-sun-exposed
CGGGCC	101.097	58.3133	159	0.793838	6.93398e-224	220.392	skin-not-sun-exposed
GCAGCG	75.92	41.5833	117	0.868475	1.02907e-207	204.579	skin-not-sun-exposed
GCCGCC	152.89	80.31	233	0.928843	2.00198e-210	207.262	skin-not-sun-exposed
GCCGCG	103.557	55.3833	158	0.902897	4.50152e-207	203.99	skin-not-sun-exposed
GCCGCU	57.1267	33	90	0.791698	6.6429e-176	173.313	skin-not-sun-exposed
GCCGGC	89.6233	52.2633	141	0.778075	6.37477e-214	210.625	skin-not-sun-exposed
GCGCCG	91.5867	51.76	143	0.8233	5.85693e-201	198.018	skin-not-sun-exposed
GCGGCA	47.3267	26.64	73	0.829059	3.43317e-161	158.715	skin-not-sun-exposed
GCGGCC	119.697	66.3467	186	0.851287	3.90424e-228	224.495	skin-not-sun-exposed
GCGGCG	189.257	71.8533	261	1.39722	3.62273e-284	279.829	skin-not-sun-exposed
GGCCCG	94.61	54.3767	148	0.799005	2.26104e-207	204.264	skin-not-sun-exposed
GGCCGC	108.79	63.96	172	0.766304	6.79262e-213	209.67	skin-not-sun-exposed
GGCGGC	208.467	83.1133	291	1.32666	1.33581e-282	278.563	skin-not-sun-exposed
GGGUCG	39.7967	23.07	62	0.78663	2.22529e-146	144.057	skin-not-sun-exposed
GUAAUC	21.24	44.59	65	-1.06994	1.41204e-206	203.517	skin-not-sun-exposed
GUGUGU	55.38	104.577	159	-0.917124	2.10534e-124	122.302	skin-not-sun-exposed
UAAUCC	27.5367	51.1	78	-0.891969	9.74106e-195	191.875	skin-not-sun-exposed
UGCCGC	44.0467	25.0833	69	0.812304	7.5409e-160	157.379	skin-not-sun-exposed
UGUAAU	37.7533	62.4867	100	-0.726944	8.62379e-173	170.237	skin-not-sun-exposed
UUUUUU	279.81	497.997	777	-0.831689	5.11079e-186	183.235	skin-not-sun-exposed
AAUCCC	37.17	61.3767	98	-0.723552	1.6324e-178	175.946	pituitary
AGCGGC	73.8133	34.7667	108	1.08618	2.93621e-255	251.619	pituitary
CCCCGG	104.333	66.68	171	0.645874	3.96214e-174	171.603	pituitary
CCCGCG	90.4167	50.7833	141	0.832234	5.15194e-196	193.194	pituitary
CCGCCG	118.873	59.48	178	0.998949	5.13877e-188	185.33	pituitary
CCGCGG	105.287	55.72	161	0.918056	5.23556e-249	245.447	pituitary
CCGGCG	79.1833	42.0867	121	0.911834	8.37221e-209	205.807	pituitary
CCGGGG	118.343	67.6233	185	0.807385	5.25441e-236	232.57	pituitary
CCUGUA	34.19	63.3833	97	-0.890529	2.60885e-210	207.293	pituitary
CGAGGA	41.5033	22.25	63	0.899422	7.19693e-179	176.294	pituitary
CGCCGC	137.023	68.43	205	1.00172	3.40466e-192	189.458	pituitary
CGCGGC	101	54.3967	155	0.892765	1.66407e-232	229.166	pituitary
CGCGGG	104.5	57.8767	162	0.852449	6.9856e-216	212.799	pituitary
CGCUGC	71.6	41.4667	113	0.788008	1.28332e-191	188.903	pituitary
CGGCCG	94.93	48.9167	143	0.956538	2.60701e-231	228.013	pituitary
CGGCGC	93.8067	50.97	144	0.880042	1.43179e-229	226.311	pituitary
CGGCGG	175.897	61.7933	237	1.50921	8.65725e-301	296.45	pituitary
CGGGCC	101.747	57.8533	159	0.81451	3.29388e-216	213.1	pituitary
GCAGCG	73.92	41.6267	115	0.828457	1.01058e-201	198.845	pituitary
GCCGCC	143.7	78.32	222	0.875607	1.09594e-184	182.055	pituitary
GCCGCG	109.68	54.2233	163	1.01631	2.43299e-239	235.847	pituitary
GCCGCU	58.3733	33.5533	91	0.798853	6.34396e-184	181.301	pituitary
GCCGGC	89.96	50.2967	140	0.838821	2.84339e-222	219.11	pituitary
GCGCCG	93.3033	51.97	145	0.84425	1.78174e-213	210.438	pituitary
GCGGCA	50.32	26.7267	77	0.912852	2.07188e-191	188.705	pituitary
GCGGCC	126.267	64.03	190	0.979654	6.19066e-267	263.198	pituitary
GCGGCG	191.977	73.3367	265	1.38832	2.07185e-296	292.548	pituitary
GGCCCG	95.3567	54.2833	149	0.812824	6.06499e-203	200.036	pituitary
GGCCGC	115.503	62.3967	177	0.888394	8.62282e-236	232.406	pituitary
GGCGGC	210.18	82.7933	292	1.34404	8.46272e-298	293.761	pituitary
GGGUCG	42.8267	22.27	65	0.943408	8.6357e-188	185.114	pituitary
GUAAUC	20.41	45.2667	65	-1.14917	9.6515e-229	225.517	pituitary
GUGUGU	55.9567	102.863	158	-0.878347	4.24131e-107	105.19	pituitary
UAAUCC	28.0467	52.5133	80	-0.904854	1.63769e-204	201.554	pituitary
UGCCGC	42.5233	23.96	66	0.827627	2.58921e-164	161.894	pituitary
UGUAAU	35.7867	64.1433	99	-0.841877	2.75857e-204	201.345	pituitary
UUUUUU	289.443	486.897	776	-0.750335	6.42951e-179	176.335	pituitary
AAUCCC	35.3167	61.5133	96	-0.80055	6.43473e-187	184.111	nerve-tibial
AGCGGC	70.61	34.9933	105	1.01279	2.27445e-237	233.73	nerve-tibial
CCCCGG	108.923	66.0767	175	0.7211	1.3218e-202	199.522	nerve-tibial
CCCGCG	84.2033	50.7233	134	0.731228	3.2949e-170	167.655	nerve-tibial
CCGCCG	115.503	60.4667	175	0.933723	1.16557e-182	179.901	nerve-tibial
CCGCGG	97.7867	54.7133	152	0.837745	1.27401e-199	196.605	nerve-tibial
CCGGCG	76.6733	43.3633	120	0.822249	6.23196e-194	191.024	nerve-tibial
CCGGGG	115.8	67.3433	183	0.782028	3.56833e-215	211.789	nerve-tibial
CCUGUA	31.3667	60.8067	92	-0.954997	1.77887e-209	206.217	nerve-tibial
CGAGGA	40.68	22.1133	62	0.879403	2.70181e-169	166.755	nerve-tibial
CGCCGC	130.193	68.8933	199	0.918219	5.24296e-180	177.321	nerve-tibial
CGCGGC	101.4	56.3767	157	0.846888	1.21327e-217	214.149	nerve-tibial
CGCGGG	98.0833	57.9433	156	0.759365	1.45836e-178	175.905	nerve-tibial
CGCUGC	66.89	40.0967	106	0.738308	2.23253e-173	170.802	nerve-tibial
CGGCCG	96.57	49.09	145	0.976146	2.09278e-233	229.845	nerve-tibial
CGGCGC	90.4167	51.6	142	0.809218	9.25851e-205	201.625	nerve-tibial
CGGCGG	172.857	63.5433	236	1.44376	7.02828e-289	285.018	nerve-tibial
CGGGCC	97.39	57.07	154	0.771041	2.78563e-199	196.285	nerve-tibial
GCAGCG	76.3333	41.3533	117	0.88431	3.02093e-215	211.811	nerve-tibial
GCCGCC	142.213	79.9367	222	0.831127	1.8878e-187	184.63	nerve-tibial
GCCGCG	104.987	53.8733	158	0.962563	4.97854e-213	209.691	nerve-tibial
GCCGCU	55.2567	33.4567	88	0.723855	2.80293e-158	155.833	nerve-tibial
GCCGGC	90.67	51.3767	142	0.819512	6.34924e-204	200.815	nerve-tibial
GCGCCG	88.31	53.1733	141	0.731874	1.42137e-175	172.975	nerve-tibial
GCGGCA	46.1333	26.5167	72	0.79891	5.25276e-151	148.636	nerve-tibial
GCGGCC	122.283	65.8167	188	0.893703	3.25277e-255	251.477	nerve-tibial
GCGGCG	188.97	75.93	264	1.31542	4.72802e-289	285.018	nerve-tibial
GGCCCG	91.9	54.5833	146	0.751604	3.64144e-197	194.207	nerve-tibial
GGCCGC	110.477	63.4133	173	0.800884	1.1653e-209	206.363	nerve-tibial
GGCGGC	206.503	84.3833	290	1.29114	6.19045e-296	291.596	nerve-tibial
GGGUCG	38.7267	21.6433	60	0.839405	1.72398e-158	156.032	nerve-tibial
GUAAUC	21.28	45.13	66	-1.08459	1.74792e-205	202.321	nerve-tibial
GUGUGU	64.3833	101.34	165	-0.654445	7.04929e-63	61.3783	nerve-tibial
UAAUCC	31.34	52.1233	83	-0.733924	1.14744e-156	154.252	nerve-tibial
UGCCGC	42.4733	24.6133	67	0.787117	1.49632e-149	147.209	nerve-tibial
UGUAAU	36.4233	62.98	99	-0.790031	9.39729e-193	189.892	nerve-tibial
UUUUUU	285.647	502.077	787	-0.813676	4.48643e-201	198.037	nerve-tibial
AAUCCC	38.7633	61.7333	100	-0.671357	2.58144e-176	173.862	muscle-skeletal
AGCGGC	79.0333	36.6833	115	1.10734	7.61102e-281	277.108	muscle-skeletal
CCCCGG	107.04	68.4767	175	0.644466	4.04325e-196	193.444	muscle-skeletal
CCCGCG	87.9133	54.2033	142	0.6977	4.58922e-176	173.618	muscle-skeletal
CCGCCG	138.537	63.17	201	1.13296	5.18386e-218	215.024	muscle-skeletal
CCGCGG	102.153	58.2167	160	0.811232	4.34788e-212	209.212	muscle-skeletal
CCGGCG	82.3867	44.97	127	0.873448	4.24243e-227	223.839	muscle-skeletal
CCGGGG	114.32	68.3167	182	0.742768	2.33946e-219	216.32	muscle-skeletal
CCUGUA	33.4367	62.1967	95	-0.895406	4.15777e-223	219.945	muscle-skeletal
CGAGGA	39.63	23.03	62	0.783079	3.81476e-161	158.827	muscle-skeletal
CGCCGC	154.67	72.9067	227	1.08507	5.99216e-215	212.025	muscle-skeletal
CGCGGC	101.51	56.86	158	0.836136	2.67102e-218	215.283	muscle-skeletal
CGCGGG	104.767	63.0233	167	0.733222	2.41656e-189	186.753	muscle-skeletal
CGCUGC	68.5433	42.2733	110	0.697268	6.25306e-175	172.489	muscle-skeletal
CGGCCG	96.57	50.1333	146	0.945805	9.52759e-234	230.363	muscle-skeletal
CGGCGC	94.5333	54.0533	148	0.80644	1.04362e-223	220.515	muscle-skeletal
CGGCGG	172.133	63.9733	236	1.42798	1.97731e-300	296.569	muscle-skeletal
CGGGCC	104.733	62.71	167	0.739953	2.11068e-227	224.105	muscle-skeletal
GCAGCG	73.48	41.3533	114	0.829348	1.93653e-221	218.379	muscle-skeletal
GCCGCC	160.87	83.9867	244	0.937663	7.70605e-201	198.103	muscle-skeletal
GCCGCG	109.657	58.2	167	0.913902	1.73152e-233	230.149	muscle-skeletal
GCCGCU	62.7933	35.21	98	0.834626	1.60065e-190	187.916	muscle-skeletal
GCCGGC	91.1333	52.4867	143	0.796028	9.81734e-223	219.6	muscle-skeletal
GCGCCG	93.0067	55.88	148	0.735002	4.68396e-191	188.441	muscle-skeletal
GCGGCA	52.6767	27.88	80	0.917933	3.68133e-207	204.366	muscle-skeletal
GCGGCC	122.137	66.9167	189	0.868059	3.76929e-261	257.59	muscle-skeletal
GCGGCG	194.037	74.79	268	1.37541	2.3503e-305	301.318	muscle-skeletal
GGCCCG	95.9933	56.9	152	0.754506	4.26276e-210	207.235	muscle-skeletal
GGCCGC	113.467	69.26	182	0.712174	3.2329e-208	205.397	muscle-skeletal
GGCGGC	209.513	85.4533	294	1.29383	3.96106e-307	302.79	muscle-skeletal
GGGUCG	47.6933	24.4533	72	0.963756	2.30715e-214	211.456	muscle-skeletal
GUAAUC	16.4167	45.48	61	-1.47007	1.04845e-268	265.066	muscle-skeletal
GUGUGU	61.5067	94.8	156	-0.624144	6.61939e-66	64.4921	muscle-skeletal
UAAUCC	28.7967	53.3567	82	-0.889767	1.31728e-200	197.881	muscle-skeletal
UGCCGC	40.89	24.32	65	0.749605	1.19452e-153	151.411	muscle-skeletal
UGUAAU	32.2267	63.0733	95	-0.968775	1.55048e-237	234.1	muscle-skeletal
UUUUUU	263.303	507.633	770	-0.947061	1.19665e-222	219.54	muscle-skeletal
AAUCCC	35.18	60.31	95	-0.777642	2.94121e-187	184.582	lung
AGCGGC	71.08	33.4067	104	1.08931	2.99503e-239	235.756	lung
CCCCGG	102.897	64.42	167	0.675616	2.03216e-191	188.659	lung
CCCGCG	87.5533	47.75	135	0.874661	4.25788e-187	184.431	lung
CCGCCG	119.04	56.4267	175	1.077	3.2331e-199	196.369	lung
CCGCGG	101.65	51.7633	153	0.973608	1.08488e-232	229.394	lung
CCGGCG	75.1533	40.78	115	0.881975	2.04687e-202	199.524	lung
CCGGGG	116.367	63.7933	180	0.8672	3.72527e-236	232.816	lung
CCUGUA	35.14	60.7767	95	-0.790403	8.43046e-180	177.218	lung
CGAGGA	39.0667	21.9667	61	0.830622	3.38359e-161	158.793	lung
CGCCGC	134.507	66.66	201	1.01278	1.6444e-194	191.69	lung
CGCGGC	102.137	52.3133	154	0.96525	2.50029e-238	234.893	lung
CGCGGG	100.447	56.56	157	0.828576	9.56536e-201	197.869	lung
CGCUGC	65.4367	38.5867	104	0.761997	1.54004e-170	168.057	lung
CGGCCG	93.0833	47.77	140	0.962418	1.05947e-230	227.442	lung
CGGCGC	90.1033	48.6	138	0.890624	4.62907e-215	211.977	lung
CGGCGG	175.74	58.34	234	1.59089	1.86238e-278	274.595	lung
CGGGCC	101.85	55.6933	157	0.870869	1.80798e-228	225.277	lung
GCAGCG	78.9733	40.4	119	0.96701	8.02188e-230	226.597	lung
GCCGCC	139.51	77.1333	216	0.854942	2.95251e-178	175.71	lung
GCCGCG	107.563	52.0133	159	1.04823	4.49758e-250	246.434	lung
GCCGCU	57.4633	32.9633	90	0.80178	1.47436e-180	177.967	lung
GCCGGC	89.4433	49.7133	139	0.847341	2.00255e-210	207.387	lung
GCGCCG	88.4533	50.1367	138	0.81905	1.46699e-187	184.874	lung
GCGGCA	48.5033	25.8733	74	0.906618	5.9522e-173	170.445	lung
GCGGCC	122.93	63.38	186	0.955737	5.51482e-260	256.248	lung
GCGGCG	196.37	68.82	265	1.51267	1.16675e-283	279.321	lung
GGCCCG	95.0533	52.72	147	0.850387	2.57497e-227	224.153	lung
GGCCGC	107.48	61.35	168	0.808933	1.85152e-224	221.324	lung
GGCGGC	210.533	79.2567	289	1.40944	5.58574e-282	277.942	lung
GGGUCG	38.5367	21.5433	60	0.83899	1.08515e-151	149.365	lung
GUAAUC	19.8567	43.7267	63	-1.13889	9.70192e-205	201.781	lung
GUGUGU	57.1767	102.087	159	-0.836296	3.74732e-92	90.4005	lung
UAAUCC	27.8833	51.0433	78	-0.87232	1.77121e-183	180.847	lung
UGCCGC	41.4233	24.38	65	0.764746	3.73828e-148	145.852	lung
UGUAAU	36.5167	61.1833	97	-0.744584	6.99271e-167	164.429	lung
UUUUUU	268.103	490.4	758	-0.87117	4.22994e-193	190.293	lung
AAUCCC	40.01	63.0833	103	-0.656898	1.87094e-180	177.728	liver
AGCGGC	70.3	35.4233	105	0.988825	1.1672e-246	243.019	liver
CCCCGG	103.84	64.7433	168	0.681559	4.71097e-197	194.112	liver
CCCGCG	90.15	49.5033	139	0.864802	3.33082e-203	200.187	liver
CCGCCG	115.147	62.49	177	0.881775	3.11278e-173	170.585	liver
CCGCGG	92.5	57.3667	149	0.689241	3.49616e-181	178.435	liver
CCGGCG	70.2367	42.44	112	0.7268	1.28888e-176	173.931	liver
CCGGGG	107.787	65.43	173	0.720155	1.69005e-200	197.521	liver
CCUGUA	37.8767	64.9733	102	-0.778538	7.01027e-208	204.797	liver
CGAGGA	34.1933	21.6567	55	0.658904	3.84289e-125	122.996	liver
CGCCGC	127.677	70.3567	198	0.859736	3.76685e-172	169.511	liver
CGCGGC	91.08	55.7767	146	0.707473	8.85629e-175	172.122	liver
CGCGGG	100.623	60.0967	160	0.743608	1.5831e-185	182.744	liver
CGCUGC	66.4033	40.45	106	0.715116	1.79317e-171	168.842	liver
CGGCCG	83.8533	47.9667	131	0.805836	2.30415e-202	199.368	liver
CGGCGC	82.2833	51.46	133	0.677149	1.98207e-177	174.724	liver
CGGCGG	139.64	60.0667	199	1.21708	4.01481e-254	250.386	liver
CGGGCC	95.4833	56.0267	151	0.769135	9.23951e-222	218.325	liver
GCAGCG	67.2533	41.3033	108	0.703348	3.37449e-171	168.584	liver
GCCGCC	145.083	82.0733	227	0.821896	1.62472e-188	185.695	liver
GCCGCG	100.06	55.0333	155	0.862488	1.01373e-216	213.382	liver
GCCGCU	56.1433	33.8267	89	0.730954	3.47889e-167	164.624	liver
GCCGGC	77.4533	49.1067	126	0.657408	2.12977e-171	168.775	liver
GCGCCG	82.22	51.28	133	0.681093	1.06219e-161	159.188	liver
GCGGCA	47.5867	27.3233	74	0.800424	9.29441e-177	174.063	liver
GCGGCC	113.553	62.8867	176	0.852544	1.81156e-242	238.908	liver
GCGGCG	158.93	70.4167	229	1.1744	1.40667e-259	255.54	liver
GGCCCG	88.2033	53.0633	141	0.733118	1.37274e-198	195.63	liver
GGCCGC	109.103	63.7833	172	0.774444	2.5385e-216	213.024	liver
GGCGGC	172.323	79.9833	252	1.10735	1.352e-264	260.257	liver
GGGUCG	39.43	23.8133	63	0.727524	8.0204e-145	142.433	liver
GUAAUC	22.65	47.8033	70	-1.0776	2.06251e-213	210.249	liver
GUGUGU	56.2833	99.91	156	-0.827921	2.01561e-86	84.6918	liver
UAAUCC	28.4733	54.9067	83	-0.94737	6.1813e-210	206.827	liver
UGCCGC	40.4067	25.0333	65	0.690743	8.05483e-139	136.515	liver
UGUAAU	36.4633	66.1333	102	-0.858931	4.07276e-214	210.924	liver
UUUUUU	316.3	496.16	812	-0.649512	2.04848e-153	150.974	liver
AAUCCC	32.2667	62.42	94	-0.951964	1.26059e-219	216.463	heart-left-ventricle
AGCGGC	73.7567	37.1433	110	0.98967	1.87569e-242	239.069	heart-left-ventricle
CCCCGG	105.17	70.27	175	0.581742	7.25385e-169	166.419	heart-left-ventricle
CCCGCG	93.0233	52.26	145	0.831886	2.17495e-205	202.448	heart-left-ventricle
CCGCCG	121.227	65.7867	187	0.88184	4.91268e-177	174.503	heart-left-ventricle
CCGCGG	97.76	58.4867	156	0.741137	2.15703e-201	198.501	heart-left-ventricle
CCGGCG	74.4833	44.9967	119	0.7271	4.71927e-184	181.446	heart-left-ventricle
CCGGGG	109.843	70.08	179	0.648373	2.53528e-187	184.656	heart-left-ventricle
CCUGUA	29.0867	64.3767	93	-1.14618	1.23246e-266	262.774	heart-left-ventricle
CGAGGA	41.8233	22.79	64	0.875907	2.08453e-199	196.6	heart-left-ventricle
CGCCGC	135.86	76.0533	211	0.837037	1.34937e-166	164.197	heart-left-ventricle
CGCGGC	95.9167	58.3667	154	0.716637	2.8163e-182	179.694	heart-left-ventricle
CGCGGG	102.083	64.14	166	0.670451	2.10731e-185	182.763	heart-left-ventricle
CGCUGC	68.0733	41.2867	109	0.721414	5.82994e-181	178.385	heart-left-ventricle
CGGCCG	88.78	51.84	140	0.776169	4.08105e-200	197.282	heart-left-ventricle
CGGCGC	87.3633	53.54	140	0.706411	2.73181e-190	187.604	heart-left-ventricle
CGGCGG	148.077	62.8	210	1.23751	1.24962e-246	243.136	heart-left-ventricle
CGGGCC	103.663	63.8433	167	0.699298	2.10352e-193	190.656	heart-left-ventricle
GCAGCG	76.15	43.73	119	0.800221	2.69693e-213	210.236	heart-left-ventricle
GCCGCC	146.76	86.0933	232	0.769485	4.02088e-172	169.653	heart-left-ventricle
GCCGCG	106.67	60.0167	166	0.829719	1.63508e-212	209.475	heart-left-ventricle
GCCGCU	55.4	36.31	91	0.609519	2.57952e-140	138.201	heart-left-ventricle
GCCGGC	79.4467	52.8433	132	0.588265	9.12046e-162	159.396	heart-left-ventricle
GCGCCG	85.6933	56.3267	142	0.605365	4.98398e-142	139.897	heart-left-ventricle
GCGGCA	43.7233	26.9833	70	0.696335	4.11552e-142	139.977	heart-left-ventricle
GCGGCC	129.333	67.8767	197	0.930107	6.88587e-273	268.851	heart-left-ventricle
GCGGCG	167.823	75.47	243	1.15297	1.59343e-248	244.884	heart-left-ventricle
GGCCCG	94.9833	57.2567	152	0.730231	9.01117e-201	197.91	heart-left-ventricle
GGCCGC	111.013	70.01	181	0.6651	5.84495e-196	193.177	heart-left-ventricle
GGCGGC	182.703	87.1267	269	1.06832	5.72601e-248	244.408	heart-left-ventricle
GGGUCG	41.17	24.7267	65	0.735526	4.583e-146	143.882	heart-left-ventricle
GUAAUC	13.6633	45.9033	59	-1.74829	6.26057e-286	281.591	heart-left-ventricle
GUGUGU	55.4933	100.127	155	-0.85144	4.06986e-99	97.394	heart-left-ventricle
UAAUCC	23.1533	53.1267	76	-1.19822	2.83649e-237	233.935	heart-left-ventricle
UGCCGC	41.2467	25.63	66	0.686444	5.44321e-144	141.834	heart-left-ventricle
UGUAAU	29.0733	62.6033	91	-1.10654	4.59444e-245	241.628	heart-left-ventricle
UUUUUU	272.883	482.6	755	-0.822544	4.1859e-203	200.197	heart-left-ventricle
AAUCCC	30.5233	60.8933	91	-0.996372	1.79516e-226	223.134	heart-atrial-appendage
AGCGGC	71.52	35.54	107	1.0089	4.8743e-252	248.478	heart-atrial-appendage
CCCCGG	106.97	69.6133	176	0.619771	9.57239e-188	184.963	heart-atrial-appendage
CCCGCG	89.6667	52.34	142	0.776658	2.97353e-191	188.406	heart-atrial-appendage
CCGCCG	121.13	64.4667	185	0.909931	1.17951e-169	167.064	heart-atrial-appendage
CCGCGG	98.63	57.64	156	0.774956	1.7364e-209	206.378	heart-atrial-appendage
CCGGCG	72.27	44.89	117	0.687003	2.70863e-168	165.733	heart-atrial-appendage
CCGGGG	123.003	67.8667	190	0.857922	7.22901e-257	253.228	heart-atrial-appendage
CCUGUA	30.5333	61.7167	92	-1.01528	2.62392e-226	223.01	heart-atrial-appendage
CGAGGA	41.5533	22.14	63	0.908309	1.09256e-186	183.929	heart-atrial-appendage
CGCCGC	135.567	73.94	209	0.874576	4.73576e-173	170.426	heart-atrial-appendage
CGCGGC	97.5367	58.08	155	0.747903	5.30727e-191	188.168	heart-atrial-appendage
CGCGGG	105.78	61.7067	167	0.777569	4.51284e-211	207.879	heart-atrial-appendage
CGCUGC	66.9333	41.8133	108	0.678762	1.25774e-163	161.101	heart-atrial-appendage
CGGCCG	91.0233	51.8933	142	0.810687	8.92323e-210	206.613	heart-atrial-appendage
CGGCGC	89.6033	53.15	142	0.753483	1.19633e-195	192.757	heart-atrial-appendage
CGGCGG	153.767	61.5533	215	1.32083	5.66383e-266	262.112	heart-atrial-appendage
CGGGCC	100.303	60.0767	160	0.739493	5.04275e-201	198.083	heart-atrial-appendage
GCAGCG	69.9667	41.8767	111	0.740521	4.39427e-182	179.378	heart-atrial-appendage
GCCGCC	143.913	85.2833	229	0.754865	1.11639e-158	156.209	heart-atrial-appendage
GCCGCG	106.723	56.5467	163	0.916362	3.01857e-235	231.862	heart-atrial-appendage
GCCGCU	58.3233	35.59	93	0.712601	7.78838e-169	166.26	heart-atrial-appendage
GCCGGC	83.91	52.7267	136	0.67031	2.60246e-174	171.671	heart-atrial-appendage
GCGCCG	87.2167	55.0633	142	0.663512	6.10028e-159	156.46	heart-atrial-appendage
GCGGCA	45.1267	27.07	72	0.737285	2.51101e-149	147.009	heart-atrial-appendage
GCGGCC	126.57	66.7933	193	0.922159	1.04143e-261	257.972	heart-atrial-appendage
GCGGCG	175.52	74.4433	249	1.23742	1.38356e-267	263.548	heart-atrial-appendage
GGCCCG	97.36	56.67	154	0.780744	3.8796e-208	205.078	heart-atrial-appendage
GGCCGC	110.587	66.6333	177	0.730861	4.27724e-209	206.012	heart-atrial-appendage
GGCGGC	194.03	84.37	278	1.20148	5.22554e-272	267.67	heart-atrial-appendage
GGGUCG	41.0967	23.9133	65	0.781206	1.69374e-159	157.01	heart-atrial-appendage
GUAAUC	16.87	45.52	62	-1.43204	2.47661e-245	241.897	heart-atrial-appendage
GUGUGU	57.35	100.573	157	-0.810382	4.13845e-100	98.3223	heart-atrial-appendage
UAAUCC	28.3533	52.4633	80	-0.887791	9.0493e-187	183.999	heart-atrial-appendage
UGCCGC	42.24	26.1167	68	0.693639	1.43569e-147	145.268	heart-atrial-appendage
UGUAAU	32.61	61.6267	94	-0.91824	8.36322e-206	202.787	heart-atrial-appendage
UUUUUU	306.59	476.863	783	-0.637265	5.60571e-142	139.729	heart-atrial-appendage
AAUCCC	36.2133	62.6	98	-0.789642	1.8134e-193	190.752	esophagus-muscularis
AGCGGC	75.2933	36.29	111	1.05295	5.45251e-252	248.496	esophagus-muscularis
CCCCGG	105.27	66.3533	171	0.665854	2.88819e-193	190.56	esophagus-muscularis
CCCGCG	87.0233	51.39	138	0.759915	1.33247e-177	175.055	esophagus-muscularis
CCGCCG	125.187	63.65	188	0.975848	6.04298e-164	161.565	esophagus-muscularis
CCGCGG	105.74	54.9667	160	0.943892	1.10761e-238	235.246	esophagus-muscularis
CCGGCG	77.2167	44.26	121	0.802909	8.48918e-194	191.072	esophagus-muscularis
CCGGGG	118.417	66.6	185	0.830278	3.88782e-234	230.752	esophagus-muscularis
CCUGUA	33.9267	63.8467	97	-0.912192	1.09999e-213	210.689	esophagus-muscularis
CGAGGA	44.4133	22.23	66	0.998485	4.05131e-212	209.142	esophagus-muscularis
CGCCGC	140.697	73.28	213	0.941097	2.7704e-165	162.89	esophagus-muscularis
CGCGGC	106.05	55.8267	161	0.925718	1.19351e-231	228.39	esophagus-muscularis
CGCGGG	109.23	58.7867	168	0.893808	1.99613e-219	216.388	esophagus-muscularis
CGCUGC	69.2167	40.8133	110	0.762079	1.46415e-173	171.085	esophagus-muscularis
CGGCCG	95.2433	50.6667	145	0.910581	5.39064e-229	225.77	esophagus-muscularis
CGGCGC	93.38	52.75	146	0.823942	1.3851e-220	217.525	esophagus-muscularis
CGGCGG	181.627	62.5967	244	1.53682	6.9554e-291	287.022	esophagus-muscularis
CGGGCC	103.563	59.5667	163	0.797936	1.42844e-222	219.463	esophagus-muscularis
GCAGCG	75.1267	40.4	115	0.89497	3.32742e-227	224.042	esophagus-muscularis
GCCGCC	152.437	83.6633	236	0.865543	1.0323e-169	167.282	esophagus-muscularis
GCCGCG	114.78	55.6	170	1.04571	1.90186e-255	251.887	esophagus-muscularis
GCCGCU	59.2833	34.81	94	0.768125	2.56243e-173	170.854	esophagus-muscularis
GCCGGC	93.5667	51.7	145	0.85583	1.09176e-221	218.605	esophagus-muscularis
GCGCCG	90.77	53.7233	144	0.756667	7.8289e-176	173.307	esophagus-muscularis
GCGGCA	45.61	26.33	71	0.792643	1.72975e-162	160.127	esophagus-muscularis
GCGGCC	128.677	66.1367	194	0.960228	3.24178e-267	263.479	esophagus-muscularis
GCGGCG	205.15	74.7767	279	1.45602	8.61845e-303	298.753	esophagus-muscularis
GGCCCG	97.1567	55.4733	152	0.808519	5.6405e-205	202.113	esophagus-muscularis
GGCCGC	116.963	65.1867	182	0.843408	1.00771e-233	230.384	esophagus-muscularis
GGCGGC	219.64	83.0767	302	1.40263	5.76508e-305	300.627	esophagus-muscularis
GGGUCG	41.3867	22.4033	63	0.885453	1.23365e-183	181.052	esophagus-muscularis
GUAAUC	18.11	47.02	65	-1.37649	3.94561e-264	260.49	esophagus-muscularis
GUGUGU	53.8033	102.467	156	-0.929387	1.95457e-117	115.501	esophagus-muscularis
UAAUCC	28.64	53.6467	82	-0.905457	7.72015e-210	206.898	esophagus-muscularis
UGCCGC	46.1967	25.1733	71	0.875892	2.80547e-179	176.725	esophagus-muscularis
UGUAAU	36.5167	64.75	101	-0.826325	3.6543e-202	199.343	esophagus-muscularis
UUUUUU	287.73	494.43	782	-0.781051	2.03709e-181	178.849	esophagus-muscularis
AAUCCC	38.75	63.8133	102	-0.719662	2.53249e-174	171.908	esophagus-mucosa
AGCGGC	75.5833	32.72	108	1.2079	7.65796e-278	274.202	esophagus-mucosa
CCCCGG	106.28	64.7967	171	0.713879	2.25208e-197	194.759	esophagus-mucosa
CCCGCG	89.6733	48.3167	137	0.892158	1.89047e-212	209.616	esophagus-mucosa
CCGCCG	120.667	58.1833	178	1.05235	7.09067e-194	191.322	esophagus-mucosa
CCGCGG	102.517	53.1367	155	0.948079	1.01891e-242	239.283	esophagus-mucosa
CCGGCG	77.4667	42.3867	119	0.869965	2.01864e-208	205.639	esophagus-mucosa
CCGGGG	116.583	65.5567	182	0.830547	1.7868e-233	230.25	esophagus-mucosa
CCUGUA	39.1967	64.58	103	-0.720356	4.46154e-164	161.759	esophagus-mucosa
CGAGGA	41.4767	20.69	62	1.00337	4.78798e-208	205.276	esophagus-mucosa
CGCCGC	138.167	66.2167	204	1.06114	7.18063e-204	201.165	esophagus-mucosa
CGCGGC	100.387	51.4133	151	0.965353	2.41004e-241	237.96	esophagus-mucosa
CGCGGG	107.707	58.2433	165	0.886943	2.59813e-216	213.371	esophagus-mucosa
CGCUGC	73.0733	38.17	111	0.936906	1.81152e-223	220.452	esophagus-mucosa
CGGCCG	93.7133	47.3967	141	0.983469	1.71025e-257	253.933	esophagus-mucosa
CGGCGC	93.3	49.0433	142	0.92782	1.27118e-231	228.46	esophagus-mucosa
CGGCGG	174.95	57.4033	232	1.60774	0	316.711	esophagus-mucosa
CGGGCC	101.79	56.2067	157	0.856783	2.34286e-235	232.059	esophagus-mucosa
GCAGCG	75.5433	40.8133	116	0.888264	5.74111e-230	226.833	esophagus-mucosa
GCCGCC	146.927	78.2933	225	0.908135	2.33097e-197	194.752	esophagus-mucosa
GCCGCG	103.833	53.3	157	0.962062	2.26017e-228	225.312	esophagus-mucosa
GCCGCU	59.9433	31.71	91	0.918661	2.21838e-211	208.56	esophagus-mucosa
GCCGGC	88.5167	49.0067	137	0.852971	4.55816e-215	212.176	esophagus-mucosa
GCGCCG	88.3433	49.8867	138	0.824467	1.44341e-203	200.881	esophagus-mucosa
GCGGCA	49.2533	24.7767	74	0.991239	1.95e-203	200.76	esophagus-mucosa
GCGGCC	131.06	62.67	193	1.06438	3.21056e-304	300.483	esophagus-mucosa
GCGGCG	195.207	66.64	261	1.55054	0	314.032	esophagus-mucosa
GGCCCG	94.7733	52.7467	147	0.845401	1.30252e-221	218.635	esophagus-mucosa
GGCCGC	109.58	62.05	171	0.820481	5.76372e-232	228.773	esophagus-mucosa
GGCGGC	215.31	77.4867	292	1.4744	0	inf	esophagus-mucosa
GGGUCG	39.9333	21.9967	61	0.860309	2.34878e-172	169.961	esophagus-mucosa
GUAAUC	23.15	47.9733	71	-1.05122	4.57896e-209	206.271	esophagus-mucosa
GUGUGU	54.2067	99.5267	153	-0.876613	1.92636e-109	107.631	esophagus-mucosa
UAAUCC	30.2767	55.0033	85	-0.861313	6.26941e-182	179.454	esophagus-mucosa
UGCCGC	45.13	24.8033	69	0.863553	1.89e-181	178.98	esophagus-mucosa
UGUAAU	39.0767	65.4233	104	-0.743498	2.70693e-180	177.842	esophagus-mucosa
UUUUUU	300.08	512.633	812	-0.77258	6.33213e-177	174.484	esophagus-mucosa
AAUCCC	34.5133	61.7933	96	-0.840297	2.85773e-214	211.243	esophagus-gastroesophageal-junction
AGCGGC	71.9133	35.8333	107	1.00496	1.35224e-253	250.035	esophagus-gastroesophageal-junction
CCCCGG	108.183	66.95	175	0.692322	2.20987e-185	182.799	esophagus-gastroesophageal-junction
CCCGCG	92.1567	51.7967	143	0.831229	2.00227e-208	205.484	esophagus-gastroesophageal-junction
CCGCCG	125.137	64.3867	189	0.958671	4.29491e-176	173.594	esophagus-gastroesophageal-junction
CCGCGG	104.25	56.3133	160	0.888499	2.27317e-224	221.177	esophagus-gastroesophageal-junction
CCGGCG	76.6267	44.03	120	0.79936	1.00088e-187	185.103	esophagus-gastroesophageal-junction
CCGGGG	118.177	67.2967	185	0.812338	2.23605e-237	233.883	esophagus-gastroesophageal-junction
CCUGUA	32.9	62.8867	95	-0.934667	2.55191e-215	212.26	esophagus-gastroesophageal-junction
CGAGGA	41.9167	22.9367	64	0.869868	2.37399e-169	166.899	esophagus-gastroesophageal-junction
CGCCGC	140.72	72.7433	213	0.95194	3.59387e-181	178.624	esophagus-gastroesophageal-junction
CGCGGC	105.66	56.86	162	0.893943	1.78608e-226	223.215	esophagus-gastroesophageal-junction
CGCGGG	106.62	59.9867	166	0.829764	3.39248e-226	222.971	esophagus-gastroesophageal-junction
CGCUGC	70.1467	40.78	110	0.782513	9.81086e-195	192.009	esophagus-gastroesophageal-junction
CGGCCG	98.3267	51.4267	149	0.935066	2.33567e-234	230.973	esophagus-gastroesophageal-junction
CGGCGC	91.2767	52.3133	143	0.803067	1.83329e-199	196.656	esophagus-gastroesophageal-junction
CGGCGG	178.703	62.0767	240	1.52544	9.49526e-299	294.711	esophagus-gastroesophageal-junction
CGGGCC	105.85	59.2167	165	0.837946	6.77271e-237	233.46	esophagus-gastroesophageal-junction
GCAGCG	76.75	41.92	118	0.872528	1.21513e-222	219.479	esophagus-gastroesophageal-junction
GCCGCC	153.173	83.66	236	0.872555	2.51817e-182	179.765	esophagus-gastroesophageal-junction
GCCGCG	110.127	55.38	165	0.991727	3.77682e-233	229.811	esophagus-gastroesophageal-junction
GCCGCU	58.98	34.8967	93	0.757137	3.85821e-172	169.665	esophagus-gastroesophageal-junction
GCCGGC	93.4033	51.8833	145	0.848203	5.7121e-222	218.835	esophagus-gastroesophageal-junction
GCGCCG	93.1	53.2967	146	0.804736	2.59438e-196	193.553	esophagus-gastroesophageal-junction
GCGGCA	45.3767	27.7933	73	0.707212	3.0401e-145	143.032	esophagus-gastroesophageal-junction
GCGGCC	129.16	67.42	196	0.937911	3.94773e-260	256.393	esophagus-gastroesophageal-junction
GCGGCG	194.567	74.2767	268	1.38928	1.5643e-285	281.67	esophagus-gastroesophageal-junction
GGCCCG	99.17	56.1333	155	0.821046	2.93275e-214	211.243	esophagus-gastroesophageal-junction
GGCCGC	114.8	66.2967	181	0.792114	3.67396e-214	211.165	esophagus-gastroesophageal-junction
GGCGGC	212.09	84.1033	296	1.33444	8.51028e-303	298.458	esophagus-gastroesophageal-junction
GGGUCG	38.5467	23.1633	61	0.734763	2.80971e-138	136.146	esophagus-gastroesophageal-junction
GUAAUC	17.56	46.1167	63	-1.393	4.26102e-257	253.457	esophagus-gastroesophageal-junction
GUGUGU	55.66	103.553	159	-0.895661	5.17695e-112	110.137	esophagus-gastroesophageal-junction
UAAUCC	28.4067	53.9167	82	-0.924502	3.63336e-220	217.083	esophagus-gastroesophageal-junction
UGCCGC	42.89	24.87	67	0.786235	8.52423e-157	154.457	esophagus-gastroesophageal-junction
UGUAAU	34.3467	63.9133	98	-0.895947	1.6806e-210	207.524	esophagus-gastroesophageal-junction
UUUUUU	290.133	488.2	778	-0.750756	4.53558e-168	165.639	esophagus-gastroesophageal-junction
AAUCCC	36.6067	62.8833	99	-0.780571	8.12612e-201	197.94	colon-sigmoid
AGCGGC	76.03	35.8567	111	1.08433	3.81229e-263	259.409	colon-sigmoid
CCCCGG	109.757	66.38	176	0.725488	1.15493e-214	211.626	colon-sigmoid
CCCGCG	89.7967	51.0967	140	0.813433	3.81635e-188	185.469	colon-sigmoid
CCGCCG	118.07	61.9833	180	0.92969	2.32433e-188	185.675	colon-sigmoid
CCGCGG	104.367	57.0067	161	0.872458	9.8998e-228	224.538	colon-sigmoid
CCGGCG	77.63	44.5333	122	0.801729	1.91595e-199	196.597	colon-sigmoid
CCGGGG	119.333	69.9233	189	0.771151	5.56107e-223	219.898	colon-sigmoid
CCUGUA	34.2633	62.9267	97	-0.877006	3.10566e-204	201.343	colon-sigmoid
CGAGGA	41.8	22.6867	64	0.881658	2.52096e-179	176.791	colon-sigmoid
CGCCGC	138.09	71.81	209	0.943352	6.78369e-197	194.088	colon-sigmoid
CGCGGC	105.853	57.6367	163	0.877008	7.24459e-226	222.732	colon-sigmoid
CGCGGG	105.703	60.8433	166	0.79685	4.45278e-196	193.295	colon-sigmoid
CGCUGC	69.4333	40.9467	110	0.761882	5.08464e-187	184.372	colon-sigmoid
CGGCCG	100.213	50.9867	151	0.974883	1.97696e-240	237.046	colon-sigmoid
CGGCGC	96.6267	53.29	149	0.858557	4.88099e-230	226.778	colon-sigmoid
CGGCGG	181.277	64.62	245	1.48814	6.26006e-282	278.068	colon-sigmoid
CGGGCC	105.277	59.2567	164	0.829136	7.25758e-231	227.527	colon-sigmoid
GCAGCG	75.4833	40.84	116	0.886175	6.28089e-216	212.868	colon-sigmoid
GCCGCC	146.31	81.23	227	0.848944	3.1354e-200	197.368	colon-sigmoid
GCCGCG	114.207	56.51	170	1.01507	8.32678e-244	240.312	colon-sigmoid
GCCGCU	60.8533	34.4533	95	0.820693	8.54897e-184	181.212	colon-sigmoid
GCCGGC	92.3167	51.7333	144	0.835497	2.35644e-211	208.377	colon-sigmoid
GCGCCG	91.4867	54	145	0.760602	2.19262e-186	183.754	colon-sigmoid
GCGGCA	48.87	26.9233	75	0.860092	4.21639e-183	180.534	colon-sigmoid
GCGGCC	128.78	67.1833	195	0.938733	1.53984e-262	258.899	colon-sigmoid
GCGGCG	204.947	76.9433	281	1.41338	7.99545e-285	280.786	colon-sigmoid
GGCCCG	99.5567	55.5033	155	0.842944	5.83529e-228	224.736	colon-sigmoid
GGCCGC	121.22	65.4067	186	0.890118	8.20033e-256	252.252	colon-sigmoid
GGCGGC	220.593	86.6267	307	1.34851	5.53314e-287	282.645	colon-sigmoid
GGGUCG	42.5433	23.1633	65	0.87709	7.20352e-181	178.315	colon-sigmoid
GUAAUC	19.6467	46.01	65	-1.22766	2.80224e-230	226.982	colon-sigmoid
GUGUGU	57.96	100.783	158	-0.798128	4.27428e-102	100.288	colon-sigmoid
UAAUCC	29.7333	53.9633	83	-0.859898	6.44652e-196	193.147	colon-sigmoid
UGCCGC	46.0333	25.9267	71	0.828242	2.98668e-170	167.793	colon-sigmoid
UGUAAU	36.8067	64.0967	100	-0.800282	5.43664e-192	189.286	colon-sigmoid
UUUUUU	291.677	508.327	800	-0.801386	4.02172e-188	185.455	colon-sigmoid
AAUCCC	36.93	60.9267	97	-0.722281	1.28878e-173	171.141	breast-mammary-tissue
AGCGGC	69.91	34.57	104	1.01598	3.34814e-232	228.863	breast-mammary-tissue
CCCCGG	108.387	64.4733	172	0.749413	9.25394e-212	208.802	breast-mammary-tissue
CCCGCG	86.54	50.4667	137	0.778036	2.55512e-202	199.499	breast-mammary-tissue
CCGCCG	117.423	60.46	177	0.957666	3.64314e-181	178.619	breast-mammary-tissue
CCGCGG	99.92	55.85	155	0.839216	2.34558e-230	227.097	breast-mammary-tissue
CCGGCG	77.85	42.4567	120	0.874706	1.34566e-220	217.489	breast-mammary-tissue
CCGGGG	122.597	66.8867	189	0.874129	2.33656e-249	245.797	breast-mammary-tissue
CCUGUA	36.82	61.4167	98	-0.738141	1.29827e-176	174.1	breast-mammary-tissue
CGAGGA	40.28	21.5433	61	0.902822	2.21912e-175	172.88	breast-mammary-tissue
CGCCGC	137.423	69.32	206	0.987283	1.90519e-196	193.687	breast-mammary-tissue
CGCGGC	98.9733	54.3167	153	0.865645	2.50576e-207	204.404	breast-mammary-tissue
CGCGGG	108.07	61.0033	169	0.825006	2.04654e-213	210.438	breast-mammary-tissue
CGCUGC	71.9733	40.4333	112	0.831917	6.58623e-202	199.1	breast-mammary-tissue
CGGCCG	94.7733	49.4133	144	0.939581	1.05063e-239	236.269	breast-mammary-tissue
CGGCGC	91.6033	49.8533	141	0.87771	3.80302e-229	225.921	breast-mammary-tissue
CGGCGG	172.65	60.4367	233	1.51435	2.71827e-277	273.43	breast-mammary-tissue
CGGGCC	104.607	56.7533	161	0.882198	5.37661e-244	240.502	breast-mammary-tissue
GCAGCG	76.1367	41.6333	117	0.870852	1.4552e-216	213.547	breast-mammary-tissue
GCCGCC	145.72	79.1933	224	0.879748	1.0028e-193	191.02	breast-mammary-tissue
GCCGCG	109.233	54.75	163	0.996482	4.18118e-250	246.465	breast-mammary-tissue
GCCGCU	59.3467	33.9967	93	0.803774	3.2492e-180	177.675	breast-mammary-tissue
GCCGGC	90.7333	50.89	141	0.83425	2.46647e-206	203.438	breast-mammary-tissue
GCGCCG	89.73	50.73	140	0.822751	4.70398e-197	194.283	breast-mammary-tissue
GCGGCA	47.0333	27.23	74	0.788487	1.22022e-152	150.339	breast-mammary-tissue
GCGGCC	124.623	64.2567	188	0.955656	2.60481e-262	258.574	breast-mammary-tissue
GCGGCG	191.46	72.35	263	1.40398	1.43387e-285	281.532	breast-mammary-tissue
GGCCCG	99.5333	52.83	152	0.913822	2.1696e-235	232.006	breast-mammary-tissue
GGCCGC	109.93	62.86	172	0.806371	4.0888e-226	222.952	breast-mammary-tissue
GGCGGC	211.313	83.0533	294	1.34727	1.8045e-292	288.131	breast-mammary-tissue
GGGUCG	40.5233	22.52	63	0.847546	3.86384e-158	155.792	breast-mammary-tissue
GUAAUC	20.58	44.3167	64	-1.10661	2.4939e-206	203.438	breast-mammary-tissue
GUGUGU	49.5633	100.68	150	-1.02243	3.40056e-125	123.164	breast-mammary-tissue
UAAUCC	30.5533	51	81	-0.739167	2.52835e-153	151.014	breast-mammary-tissue
UGCCGC	43.8767	25.14	69	0.803469	2.44566e-160	157.944	breast-mammary-tissue
UGUAAU	35.7333	62.8267	98	-0.814107	9.29792e-188	185.118	breast-mammary-tissue
UUUUUU	274.493	498.693	773	-0.861382	2.6979e-206	203.419	breast-mammary-tissue
AAUCCC	38.25	62.1633	100	-0.700604	1.41103e-176	174.183	brain-cortex
AGCGGC	77.6767	36.5267	114	1.08853	5.45916e-260	256.349	brain-cortex
CCCCGG	113.86	68.8733	182	0.725244	1.61634e-199	196.895	brain-cortex
CCCGCG	99.5933	54.9733	154	0.857317	6.38106e-210	207.088	brain-cortex
CCGCCG	138.32	66.62	204	1.05398	5.58749e-201	198.348	brain-cortex
CCGCGG	114.103	59.55	173	0.938168	1.32646e-246	243.306	brain-cortex
CCGGCG	79.4967	45.3267	124	0.810534	3.96737e-201	198.47	brain-cortex
CCGGGG	125.47	73.36	198	0.774277	5.33308e-209	206.192	brain-cortex
CCUGUA	32.4933	62.4467	94	-0.942481	2.57661e-222	219.338	brain-cortex
CGAGGA	38.3133	22.48	60	0.769205	3.6773e-159	156.898	brain-cortex
CGCCGC	153.143	75.4267	228	1.02174	4.92102e-201	198.386	brain-cortex
CGCGGC	109.783	59.3033	169	0.888474	4.37189e-234	230.977	brain-cortex
CGCGGG	120.583	64.3367	184	0.906317	2.15088e-231	228.31	brain-cortex
CGCUGC	74.0033	41.8567	115	0.822133	6.94028e-179	176.455	brain-cortex
CGGCCG	99.6133	51.1433	150	0.961793	5.50548e-248	244.647	brain-cortex
CGGCGC	97.22	54.9067	152	0.824272	6.12123e-207	204.169	brain-cortex
CGGCGG	181.913	64.7533	246	1.49022	1.92836e-300	296.58	brain-cortex
CGGGCC	112.68	61.5833	174	0.87162	6.33946e-240	236.7	brain-cortex
GCAGCG	82.9067	42.2833	125	0.971399	7.55785e-244	240.588	brain-cortex
GCCGCC	166.313	85.8633	252	0.95379	5.49246e-201	198.348	brain-cortex
GCCGCG	112.923	58.4133	171	0.950974	8.6738e-236	232.626	brain-cortex
GCCGCU	60.59	35.8333	96	0.757777	3.24215e-185	182.728	brain-cortex
GCCGGC	92.3167	54.5667	146	0.758571	1.6724e-205	202.755	brain-cortex
GCGCCG	96.6633	54.5067	151	0.826536	3.38795e-205	202.47	brain-cortex
GCGGCA	55.4433	26.9733	82	1.03948	1.15043e-212	209.774	brain-cortex
GCGGCC	130.627	67.91	198	0.943754	1.14797e-270	266.93	brain-cortex
GCGGCG	207.21	76.44	283	1.43869	3.25545e-301	297.176	brain-cortex
GGCCCG	107.94	56.9433	164	0.922631	1.92815e-250	246.881	brain-cortex
GGCCGC	118.29	68.3	186	0.792371	2.02876e-224	221.423	brain-cortex
GGCGGC	225.523	86.2	311	1.38752	2.74068e-304	299.95	brain-cortex
GGGUCG	45.32	22.33	67	1.02116	1.19628e-208	205.854	brain-cortex
GUAAUC	19.76	44.8667	64	-1.18306	3.42357e-249	245.698	brain-cortex
GUGUGU	58.79	103.22	162	-0.81208	2.58654e-99	97.5748	brain-cortex
UAAUCC	27.9533	52.26	80	-0.902687	9.47353e-202	199.064	brain-cortex
UGCCGC	49.27	25.99	75	0.922753	1.02387e-197	195.118	brain-cortex
UGUAAU	33.0533	62.62	95	-0.921828	1.62331e-218	215.575	brain-cortex
UUUUUU	266.407	484.42	750	-0.862628	4.42163e-177	174.666	brain-cortex
AAUCCC	40.36	62.68	103	-0.635079	1.83489e-155	153.12	brain-cerebellum
AGCGGC	77.84	35.0033	112	1.15302	1.93352e-273	269.703	brain-cerebellum
CCCCGG	105.233	66.72	171	0.657401	1.03012e-175	173.194	brain-cerebellum
CCCGCG	88.67	52.7967	141	0.747999	9.27143e-185	182.161	brain-cerebellum
CCGCCG	141.227	63.22	204	1.15956	6.70846e-211	207.923	brain-cerebellum
CCGCGG	105.18	57.4667	162	0.872063	1.20136e-222	219.454	brain-cerebellum
CCGGCG	76.5967	44.2167	120	0.792691	6.47749e-184	181.324	brain-cerebellum
CCGGGG	117.227	72.24	189	0.698431	1.07932e-198	195.911	brain-cerebellum
CCUGUA	33.9267	64.62	98	-0.929561	7.47966e-218	214.769	brain-cerebellum
CGAGGA	41.2	21.4533	62	0.941443	1.65114e-183	180.926	brain-cerebellum
CGCCGC	156.693	74.3767	231	1.07502	1.31041e-200	197.789	brain-cerebellum
CGCGGC	107.063	57.2667	164	0.902697	2.89875e-224	221.039	brain-cerebellum
CGCGGG	107.04	59.8633	166	0.838406	1.98224e-192	189.724	brain-cerebellum
CGCUGC	68.8	42.6133	111	0.691104	2.08073e-157	155.043	brain-cerebellum
CGGCCG	95.6067	49.8767	145	0.938746	1.80219e-222	219.308	brain-cerebellum
CGGCGC	97.0933	52.2867	149	0.892929	2.07561e-208	205.468	brain-cerebellum
CGGCGG	183.91	65.0933	249	1.49842	1.27373e-279	275.76	brain-cerebellum
CGGGCC	105.12	59.59	164	0.818895	2.92814e-226	223	brain-cerebellum
GCAGCG	76.2433	41.85	118	0.865384	2.10094e-215	212.366	brain-cerebellum
GCCGCC	165.173	83.63	248	0.981888	5.40132e-202	199.16	brain-cerebellum
GCCGCG	111	56.8067	167	0.966428	9.37073e-233	229.319	brain-cerebellum
GCCGCU	62.8367	35.2567	98	0.833711	1.86983e-190	187.788	brain-cerebellum
GCCGGC	89.4967	52.8433	142	0.760112	6.27266e-199	196.134	brain-cerebellum
GCGCCG	96.6767	54.7633	151	0.819957	2.49193e-192	189.635	brain-cerebellum
GCGGCA	51.6933	27.8033	79	0.89472	8.50967e-178	175.264	brain-cerebellum
GCGGCC	126.837	68.1733	195	0.895692	6.51833e-248	244.272	brain-cerebellum
GCGGCG	209.403	74.56	283	1.48981	1.41745e-285	281.537	brain-cerebellum
GGCCCG	100.327	55.3633	155	0.857702	6.09836e-232	228.557	brain-cerebellum
GGCCGC	116.303	65.4967	181	0.828399	1.66047e-228	225.209	brain-cerebellum
GGCGGC	223.93	84.71	308	1.40244	4.25631e-287	282.759	brain-cerebellum
GGGUCG	43.01	22.86	65	0.911847	2.45887e-175	172.823	brain-cerebellum
GUAAUC	19.7767	45.52	65	-1.2027	3.85446e-243	239.58	brain-cerebellum
GUGUGU	61.3467	102.1	163	-0.734926	3.01804e-86	84.5563	brain-cerebellum
UAAUCC	28.1633	53.9133	82	-0.936824	3.31029e-209	206.248	brain-cerebellum
UGCCGC	45.9	25.6667	71	0.838598	7.74476e-159	156.458	brain-cerebellum
UGUAAU	34.44	64.8667	99	-0.913392	6.8754e-222	218.754	brain-cerebellum
UUUUUU	271.17	499.817	770	-0.882201	2.76304e-188	185.645	brain-cerebellum
AAUCCC	32.71	61.4833	94	-0.910464	9.01006e-225	221.609	artery-tibial
AGCGGC	70.4267	35.18	105	1.00137	2.03354e-234	231.121	artery-tibial
CCCCGG	102.693	67.54	170	0.604528	2.41085e-178	175.818	artery-tibial
CCCGCG	86.5267	52.21	138	0.728819	3.54425e-174	171.713	artery-tibial
CCGCCG	128.59	62.96	191	1.03027	7.04179e-198	195.071	artery-tibial
CCGCGG	102.277	56.4067	158	0.858539	5.61889e-224	220.842	artery-tibial
CCGGCG	80.47	45.07	125	0.836284	3.90914e-205	202.258	artery-tibial
CCGGGG	114.123	66.4667	180	0.779891	2.2901e-231	228.142	artery-tibial
CCUGUA	32.6133	62.3367	94	-0.934619	1.31773e-214	211.683	artery-tibial
CGAGGA	39.6533	22.2667	61	0.832557	1.68944e-158	156.181	artery-tibial
CGCCGC	148.517	72.05	220	1.04355	2.29645e-209	206.458	artery-tibial
CGCGGC	101.76	56.4167	158	0.850977	5.87239e-215	212.017	artery-tibial
CGCGGG	105.03	61.5667	166	0.77058	3.34024e-193	190.466	artery-tibial
CGCUGC	66.0333	41.3467	107	0.675423	2.51956e-169	166.889	artery-tibial
CGGCCG	99.7733	52.3733	152	0.929822	5.52574e-242	238.548	artery-tibial
CGGCGC	95.95	53.41	149	0.845173	3.81637e-218	215.168	artery-tibial
CGGCGG	180.47	61.3	241	1.5578	3.74857e-304	299.814	artery-tibial
CGGGCC	110.1	60.7133	170	0.858729	1.38388e-238	235.247	artery-tibial
GCAGCG	76.3167	40.7133	117	0.906497	6.132e-223	219.852	artery-tibial
GCCGCC	157.293	81.7867	239	0.94352	3.41324e-204	201.332	artery-tibial
GCCGCG	114.12	57.08	171	0.999494	8.98448e-249	245.279	artery-tibial
GCCGCU	57.9567	34.52	92	0.747542	1.52739e-192	189.827	artery-tibial
GCCGGC	92.5433	52.8333	145	0.808681	2.15727e-218	215.396	artery-tibial
GCGCCG	94.2867	52.6467	146	0.840712	4.48582e-218	215.116	artery-tibial
GCGGCA	48.8567	27.1933	76	0.845302	8.82808e-169	166.361	artery-tibial
GCGGCC	125.877	67.5833	193	0.897271	1.63808e-257	253.872	artery-tibial
GCGGCG	199.427	74.1367	273	1.4276	2.15789e-297	293.355	artery-tibial
GGCCCG	102.427	55.6667	158	0.879706	1.15897e-238	235.278	artery-tibial
GGCCGC	118.483	66.15	184	0.840871	3.93586e-249	245.571	artery-tibial
GGCGGC	222.157	84.7467	306	1.39035	2.29834e-296	292.503	artery-tibial
GGGUCG	39.6533	23.37	63	0.762784	2.91524e-150	148.009	artery-tibial
GUAAUC	18.1333	44.7133	62	-1.30206	7.87062e-232	228.571	artery-tibial
GUGUGU	56.2	98.3067	154	-0.806719	1.51163e-104	102.723	artery-tibial
UAAUCC	27.1933	52.2967	79	-0.943466	8.7496e-197	193.99	artery-tibial
UGCCGC	43.1567	24.3967	67	0.822899	5.93376e-169	166.528	artery-tibial
UGUAAU	33.02	63.67	96	-0.947274	1.92524e-220	217.404	artery-tibial
UUUUUU	275.983	484.567	760	-0.812114	3.70934e-177	174.638	artery-tibial
AAUCCC	32.22	63.71	95	-0.983563	3.07039e-216	213.156	artery-coronary
AGCGGC	70.86	34.36	105	1.04424	4.3055e-249	245.532	artery-coronary
CCCCGG	103.093	65.7733	168	0.648376	2.53845e-184	181.699	artery-coronary
CCCGCG	86.0867	50.02	136	0.783285	4.45659e-193	190.362	artery-coronary
CCGCCG	118.843	60.56	179	0.972624	5.50883e-177	174.425	artery-coronary
CCGCGG	99.2933	54.6567	153	0.861299	1.06884e-239	236.204	artery-coronary
CCGGCG	77.7533	42.6867	120	0.865119	2.89691e-212	209.306	artery-coronary
CCGGGG	113.593	66.2367	179	0.778176	1.44637e-225	222.307	artery-coronary
CCUGUA	34.5767	63.6367	98	-0.880059	6.96136e-208	205.022	artery-coronary
CGAGGA	37.5233	20.9133	58	0.843365	3.0703e-167	164.814	artery-coronary
CGCCGC	132.613	68.7167	201	0.948494	9.01278e-185	182.132	artery-coronary
CGCGGC	100.34	54.0067	154	0.893687	7.95598e-221	217.663	artery-coronary
CGCGGG	105.947	58.93	164	0.846264	1.66057e-219	216.372	artery-coronary
CGCUGC	68.62	38.84	107	0.821086	2.79973e-201	198.472	artery-coronary
CGGCCG	93.7667	49.5967	143	0.918832	1.1284e-223	220.449	artery-coronary
CGGCGC	90.6967	50.2967	140	0.850587	1.43166e-213	210.594	artery-coronary
CGGCGG	173.053	60.7233	233	1.51089	7.00645e-288	284.019	artery-coronary
CGGGCC	102.65	57.8333	160	0.82776	2.07013e-222	219.218	artery-coronary
GCAGCG	80.72	40.6833	121	0.988488	3.61923e-252	248.528	artery-coronary
GCCGCC	141.487	78.93	220	0.84202	1.8025e-175	172.938	artery-coronary
GCCGCG	106.02	54.0933	160	0.970814	8.72733e-238	234.35	artery-coronary
GCCGCU	57.8333	33.7067	91	0.778867	2.8164e-169	166.813	artery-coronary
GCCGGC	89.4333	51.02	140	0.80975	1.41809e-216	213.466	artery-coronary
GCGCCG	89.77	51.82	141	0.792724	2.48236e-192	189.626	artery-coronary
GCGGCA	47.8267	26.3133	74	0.862021	5.19374e-172	169.517	artery-coronary
GCGGCC	126.577	65.35	191	0.953752	1.53477e-268	264.804	artery-coronary
GCGGCG	192.337	72.5767	264	1.40606	5.84172e-288	284.019	artery-coronary
GGCCCG	95.2833	53.34	148	0.837006	4.40792e-228	224.785	artery-coronary
GGCCGC	109.507	63.9767	173	0.775401	1.86821e-215	212.417	artery-coronary
GGCGGC	213.33	83.6967	297	1.34984	1.0962e-296	292.348	artery-coronary
GGGUCG	37.63	22.9533	60	0.71318	3.51641e-140	137.994	artery-coronary
GUAAUC	19.4233	46.9567	66	-1.27354	1.10954e-233	230.297	artery-coronary
GUGUGU	56.0767	105.193	161	-0.907571	8.85328e-100	97.9758	artery-coronary
UAAUCC	26.8967	53.7033	80	-0.997584	5.98397e-205	202.116	artery-coronary
UGCCGC	43.08	24.45	67	0.817184	2.88994e-169	166.808	artery-coronary
UGUAAU	35.46	65.1567	100	-0.87772	1.39148e-210	207.642	artery-coronary
UUUUUU	277.917	504.6	782	-0.860488	2.06552e-204	201.591	artery-coronary
AAUCCC	35.0567	62.2533	97	-0.828462	1.70774e-195	192.799	artery-aorta
AGCGGC	70.44	34.4533	104	1.03175	9.81693e-244	240.258	artery-aorta
CCCCGG	103.593	66.5233	170	0.638999	1.35934e-177	175.106	artery-aorta
CCCGCG	89.64	50.2167	139	0.835976	1.74989e-209	206.576	artery-aorta
CCGCCG	118.287	62.0233	180	0.931404	7.54834e-180	177.329	artery-aorta
CCGCGG	105.22	55.7533	160	0.916279	1.90985e-234	231.148	artery-aorta
CCGGCG	79.0167	44.0967	123	0.841487	3.38745e-201	198.438	artery-aorta
CCGGGG	116.44	66.8667	183	0.800228	1.16994e-223	220.524	artery-aorta
CCUGUA	34.03	62.9967	97	-0.888468	8.21984e-208	204.964	artery-aorta
CGAGGA	42.6067	21.94	64	0.957516	1.6996e-195	192.799	artery-aorta
CGCCGC	132.71	71.39	204	0.894483	8.12389e-184	181.234	artery-aorta
CGCGGC	105.33	56.9567	162	0.88698	7.37784e-233	229.666	artery-aorta
CGCGGG	110.433	60.4733	170	0.868805	2.50827e-222	219.244	artery-aorta
CGCUGC	71.4867	41.0467	112	0.800409	8.69438e-197	194.072	artery-aorta
CGGCCG	100.83	51.23	152	0.976864	1.07741e-243	240.258	artery-aorta
CGGCGC	94.2067	52.1833	146	0.85224	4.80086e-220	217.007	artery-aorta
CGGCGG	174.707	62.6933	237	1.47855	2.86051e-306	302.232	artery-aorta
CGGGCC	107.983	58.5233	166	0.883725	2.7438e-242	238.949	artery-aorta
GCAGCG	81.8533	40.1667	122	1.02704	9.21687e-264	260.122	artery-aorta
GCCGCC	141.847	81.9867	223	0.790871	1.41239e-180	178.03	artery-aorta
GCCGCG	117.76	56.0167	173	1.07192	1.37725e-261	258.027	artery-aorta
GCCGCU	57.7267	33.41	91	0.788958	2.28451e-187	184.753	artery-aorta
GCCGGC	95.0867	51.1733	146	0.893851	2.42357e-234	231.082	artery-aorta
GCGCCG	90.43	52.0167	142	0.797828	3.6388e-206	203.332	artery-aorta
GCGGCA	48.8433	26.9433	75	0.858233	5.1198e-176	173.542	artery-aorta
GCGGCC	133.57	65.58	199	1.02627	2.80396e-288	284.542	artery-aorta
GCGGCG	189.13	74.4033	263	1.34594	2.56326e-293	289.456	artery-aorta
GGCCCG	99.28	54.6767	153	0.860578	7.02023e-217	213.884	artery-aorta
GGCCGC	118.187	65.62	183	0.84886	1.01887e-242	239.334	artery-aorta
GGCGGC	213.86	83.81	297	1.35147	0	309.219	artery-aorta
GGGUCG	35.4833	23.0033	58	0.625299	2.32689e-109	107.488	artery-aorta
GUAAUC	20.08	45.7233	65	-1.18717	4.47008e-221	218.016	artery-aorta
GUGUGU	55.28	100.88	156	-0.867811	2.04033e-111	109.527	artery-aorta
UAAUCC	30.6733	53.4033	84	-0.799945	1.12779e-175	173.205	artery-aorta
UGCCGC	43.58	24.6133	68	0.824226	1.90479e-171	169.022	artery-aorta
UGUAAU	35.13	65.48	100	-0.898351	3.49357e-223	220.075	artery-aorta
UUUUUU	273.973	497.737	771	-0.861347	1.62659e-194	191.839	artery-aorta
AAUCCC	36.55	61.7267	98	-0.756022	2.06883e-183	180.725	adipose-visceral
AGCGGC	72.38	35.46	107	1.0294	7.54202e-233	229.464	adipose-visceral
CCCCGG	104.613	64.4367	169	0.699113	1.03146e-187	184.954	adipose-visceral
CCCGCG	87.36	51.5433	138	0.761187	8.07775e-191	188.012	adipose-visceral
CCGCCG	119.853	62.7333	182	0.933966	8.38231e-157	154.456	adipose-visceral
CCGCGG	105.213	55.4467	160	0.924145	4.29918e-239	235.453	adipose-visceral
CCGGCG	76.7333	44.0567	120	0.800493	4.25472e-193	190.236	adipose-visceral
CCGGGG	120.737	67.4967	188	0.838976	7.2772e-236	232.363	adipose-visceral
CCUGUA	36.4467	60.83	97	-0.738996	3.88088e-169	166.662	adipose-visceral
CGAGGA	39.9467	21.8333	61	0.871543	1.03826e-179	177.087	adipose-visceral
CGCCGC	139.777	73.5667	213	0.925999	8.54664e-157	154.451	adipose-visceral
CGCGGC	98.41	55.6433	154	0.822596	1.09677e-201	198.709	adipose-visceral
CGCGGG	105.713	60.5367	166	0.804276	9.13833e-189	185.995	adipose-visceral
CGCUGC	72.2867	41.2467	113	0.809452	6.7804e-191	188.075	adipose-visceral
CGGCCG	91.9567	50.01	141	0.878738	3.25944e-212	209.021	adipose-visceral
CGGCGC	88.99	52.1167	141	0.771898	1.04505e-183	181.012	adipose-visceral
CGGCGG	174.117	62.1533	236	1.48615	1.05848e-286	282.84	adipose-visceral
CGGGCC	102.567	57.6067	160	0.832254	1.27401e-216	213.396	adipose-visceral
GCAGCG	82.5067	40.9767	123	1.00971	1.86311e-239	235.719	adipose-visceral
GCCGCC	145.013	83.14	228	0.802571	6.05099e-153	150.643	adipose-visceral
GCCGCG	106.863	55.4867	162	0.945554	2.17156e-223	220.092	adipose-visceral
GCCGCU	60.0633	34.1867	94	0.813051	4.54598e-187	184.332	adipose-visceral
GCCGGC	86.5333	50.8833	137	0.766063	4.86884e-195	192.115	adipose-visceral
GCGCCG	90.0233	53.0033	143	0.764216	2.47719e-181	178.684	adipose-visceral
GCGGCA	51.1	26.4067	77	0.952421	5.23299e-181	178.368	adipose-visceral
GCGGCC	119.197	65.8	184	0.857184	7.40097e-236	232.363	adipose-visceral
GCGGCG	192.413	73.5467	265	1.38748	4.63287e-291	286.722	adipose-visceral
GGCCCG	93.3267	54.02	147	0.788796	6.65916e-203	199.886	adipose-visceral
GGCCGC	109.133	63.62	172	0.77854	2.16685e-211	208.228	adipose-visceral
GGCGGC	205.373	83.1633	288	1.30423	4.66696e-287	283.02	adipose-visceral
GGGUCG	41.4767	22.7167	64	0.868549	2.12088e-163	161.001	adipose-visceral
GUAAUC	21.0533	44.43	65	-1.07749	1.38853e-194	191.692	adipose-visceral
GUGUGU	54.9733	102.003	156	-0.891812	7.78418e-109	106.934	adipose-visceral
UAAUCC	30.7433	51.9133	82	-0.755832	2.16942e-160	158.015	adipose-visceral
UGCCGC	42.2233	24.78	67	0.768864	2.27697e-148	146.109	adipose-visceral
UGUAAU	37.5	62.3	99	-0.732342	1.98419e-165	162.988	adipose-visceral
UUUUUU	283.19	494.013	777	-0.80278	1.13091e-179	177.058	adipose-visceral
AAUCCC	35.9367	62.52	98	-0.798861	3.79415e-197	194.064	adipose-subcutaneous
AGCGGC	69.8333	35.9533	105	0.95779	1.16324e-227	224.1	adipose-subcutaneous
CCCCGG	102.727	66.4433	169	0.628614	6.12523e-168	165.349	adipose-subcutaneous
CCCGCG	83.38	51.9567	135	0.682392	2.47438e-165	162.8	adipose-subcutaneous
CCGCCG	115.48	60.1433	175	0.941166	1.8564e-188	185.534	adipose-subcutaneous
CCGCGG	96.28	55.8867	152	0.784732	1.26057e-195	192.609	adipose-subcutaneous
CCGGCG	74.3567	43.8167	118	0.762982	1.02281e-171	169.085	adipose-subcutaneous
CCGGGG	115.193	66.36	181	0.795671	2.46324e-223	219.841	adipose-subcutaneous
CCUGUA	35.58	62.38	97	-0.810017	1.72326e-196	193.43	adipose-subcutaneous
CGAGGA	39.2933	21.8067	61	0.849515	1.61866e-167	164.957	adipose-subcutaneous
CGCCGC	133.963	69.4767	203	0.947238	7.06546e-186	183.001	adipose-subcutaneous
CGCGGC	92.9233	57.0533	149	0.70373	3.50841e-172	169.526	adipose-subcutaneous
CGCGGG	103.663	61.0667	164	0.763449	1.26027e-190	187.63	adipose-subcutaneous
CGCUGC	66.88	40.5233	107	0.722822	4.0517e-161	158.649	adipose-subcutaneous
CGGCCG	89.9067	49.3367	139	0.865768	3.23399e-215	211.878	adipose-subcutaneous
CGGCGC	85.7267	52.3233	138	0.71229	1.96101e-172	169.767	adipose-subcutaneous
CGGCGG	160.867	62.4	223	1.36625	3.33351e-281	276.865	adipose-subcutaneous
CGGGCC	97.2667	57.9967	155	0.745975	2.77408e-190	187.306	adipose-subcutaneous
GCAGCG	77.0033	42.8233	119	0.846524	2.59198e-217	213.877	adipose-subcutaneous
GCCGCC	138.037	80.3033	218	0.78152	4.16299e-172	169.467	adipose-subcutaneous
GCCGCG	105.09	54.6267	159	0.943948	7.96419e-216	212.441	adipose-subcutaneous
GCCGCU	57.4167	33.5633	90	0.774584	4.80557e-163	160.551	adipose-subcutaneous
GCCGGC	87.3467	51.5267	138	0.761433	4.16074e-188	185.2	adipose-subcutaneous
GCGCCG	89.7533	52.9733	142	0.760699	5.15882e-169	166.415	adipose-subcutaneous
GCGGCA	47.6633	27.1767	74	0.810511	2.44166e-169	166.724	adipose-subcutaneous
GCGGCC	115.24	64.99	180	0.826352	1.13638e-236	232.934	adipose-subcutaneous
GCGGCG	175.883	74.3167	250	1.24286	3.6757e-276	272.299	adipose-subcutaneous
GGCCCG	90.4267	53.3567	143	0.76108	4.27906e-198	194.96	adipose-subcutaneous
GGCCGC	106.573	63.8733	170	0.738561	2.50969e-196	193.289	adipose-subcutaneous
GGCGGC	191.55	83.4933	275	1.19799	6.72043e-278	273.861	adipose-subcutaneous
GGGUCG	41.9133	23.12	65	0.858268	7.24221e-168	165.284	adipose-subcutaneous
GUAAUC	20.3	44.4967	64	-1.13222	1.03936e-214	211.412	adipose-subcutaneous
GUGUGU	53.1167	100.517	153	-0.920198	5.72334e-112	110.008	adipose-subcutaneous
UAAUCC	29.9867	53.1867	83	-0.826743	3.4549e-180	177.406	adipose-subcutaneous
UGCCGC	41.9867	25.9567	67	0.693826	1.05141e-133	131.506	adipose-subcutaneous
UGUAAU	37.5067	62.9733	100	-0.747594	3.91628e-189	186.175	adipose-subcutaneous
UUUUUU	291.353	493.477	784	-0.760212	7.98792e-176	173.108	adipose-subcutaneous

## Sheet: Table6
miRNA	Number of RT genes	RT genes	Number of tissues	Tissues	miTED expression (RPM)
hsa-let-7a-2-3p	483	ENSG00000010244.19, ENSG00000048544.6, ENSG00000068001.14, ENSG00000075618.18, ENSG00000100034.14, ENSG00000100284.22, ENSG00000105127.10, ENSG00000106153.13, ENSG00000107562.16, ENSG00000109919.10, ENSG00000110455.14, ENSG00000112679.14, ENSG00000114738.11, ENSG00000117266.16, ENSG00000117480.16, ENSG00000119878.6, ENSG00000119927.14, ENSG00000125730.17, ENSG00000125843.11, ENSG00000126458.4, EN…	23	Adipose-Subcut, Adipose-Visceral, Artery-Aorta, Artery-Coronary, Artery-Tibial, Brain-Cerebellum, Brain-Cortex, Breast-Mammary, Colon-Sigmoid, Esophagus-Gastro, Esophagus-Mucosa, Esophagus-Muscle, Heart-Atrial-App, Heart-L-Ventricle, Liver, Lung, Muscle-Skeletal, Nerve, Pituitary, Skin-Not-Exposed, Skin-Exposed, Testis, Thyroid	Adipose: 0.4466294960582188, 0.1507495720973396, 0.7746112244707506, 0.6028110889511057, 0.3402962839331674 / Artery: 0.3176224449524129, 1.1230300269691036, 1.3128545527826607, 0.41113063690938, 1.5994590629449117, 0.6235778959650353 / Brain-Cerebellum: 0.3409794179140357, 0.1518129855909134 / Breast-Mammary: 0.1330068281715378 / Esophagus: 0.4841927763182863, 0.4375716797107826, 1.0811759078433…
hsa-let-7a-5p	55	ENSG00000074416.14, ENSG00000107562.16, ENSG00000114626.18, ENSG00000119927.14, ENSG00000144674.16, ENSG00000156453.14, ENSG00000157978.12, ENSG00000165092.13, ENSG00000181092.10, ENSG00000182700.5, ENSG00000279805.1, ENSG00000135931.18, ENSG00000141753.7, ENSG00000279302.3, ENSG00000184545.11, ENSG00000235374.2, ENSG00000015676.18, ENSG00000100360.15, ENSG00000105404.11, ENSG00000112139.17, ENSG…	23	Adipose-Subcut, Adipose-Visceral, Artery-Aorta, Artery-Coronary, Artery-Tibial, Brain-Cerebellum, Brain-Cortex, Breast-Mammary, Colon-Sigmoid, Esophagus-Gastro, Esophagus-Mucosa, Esophagus-Muscle, Heart-Atrial-App, Heart-L-Ventricle, Liver, Lung, Muscle-Skeletal, Nerve, Pituitary, Skin-Not-Exposed, Skin-Exposed, Testis, Thyroid	Adipose: 81031.3589340835, 16505.198799993203, 65733.71753066435, 69013.9996512403, 9977.731360201244 / Artery: 8503.329277294712, 26153.79268203335, 34304.881207264065, 5230.01774913252, 25962.566126802587, 33960.260073554484 / Brain-Cerebellum: 33191.01231295621, 65621.3148346579 / Breast-Mammary: 49569.04383711458 / Esophagus: 78660.60270089509, 40410.92189747667, 46925.33625878608, 11834.2027…
hsa-let-7b-5p	101	ENSG00000079308.19, ENSG00000100034.14, ENSG00000107562.16, ENSG00000109919.10, ENSG00000119927.14, ENSG00000135862.6, ENSG00000147224.13, ENSG00000156453.14, ENSG00000157978.12, ENSG00000166166.13, ENSG00000176845.13, ENSG00000272783.1, ENSG00000100311.17, ENSG00000128274.17, ENSG00000243449.6, ENSG00000163909.8, ENSG00000167173.19, ENSG00000176678.6, ENSG00000250986.1, ENSG00000279161.1, ENSG00…	23	Adipose-Subcut, Adipose-Visceral, Artery-Aorta, Artery-Coronary, Artery-Tibial, Brain-Cerebellum, Brain-Cortex, Breast-Mammary, Colon-Sigmoid, Esophagus-Gastro, Esophagus-Mucosa, Esophagus-Muscle, Heart-Atrial-App, Heart-L-Ventricle, Liver, Lung, Muscle-Skeletal, Nerve, Pituitary, Skin-Not-Exposed, Skin-Exposed, Testis, Thyroid	Adipose: 32297.38147169096, 11127.067115819991, 29508.55639247175, 39280.62734951901, 6240.2223715802975 / Artery: 18561.00868983248, 16507.616548188318, 12798.077743134656, 11104.638502922351, 11637.944047323195, 23803.21544477733 / Brain-Cerebellum: 22942.743304442905, 32560.241897596738 / Breast-Mammary: 38599.73426122443 / Esophagus: 32593.000964366747, 18061.3024171022, 18260.46818055708, 11…
hsa-let-7c-3p	483	ENSG00000010244.19, ENSG00000048544.6, ENSG00000068001.14, ENSG00000075618.18, ENSG00000100034.14, ENSG00000100284.22, ENSG00000105127.10, ENSG00000106153.13, ENSG00000107562.16, ENSG00000109919.10, ENSG00000110455.14, ENSG00000112679.14, ENSG00000114738.11, ENSG00000117266.16, ENSG00000117480.16, ENSG00000119878.6, ENSG00000119927.14, ENSG00000125730.17, ENSG00000125843.11, ENSG00000126458.4, EN…	23	Adipose-Subcut, Adipose-Visceral, Artery-Aorta, Artery-Coronary, Artery-Tibial, Brain-Cerebellum, Brain-Cortex, Breast-Mammary, Colon-Sigmoid, Esophagus-Gastro, Esophagus-Mucosa, Esophagus-Muscle, Heart-Atrial-App, Heart-L-Ventricle, Liver, Lung, Muscle-Skeletal, Nerve, Pituitary, Skin-Not-Exposed, Skin-Exposed, Testis, Thyroid	Adipose: 3.7832145548460887, 1.9295945228459468, 5.1271885810206825, 3.9685063355947774, 0.6282392934150784 / Artery: 0.8117018037672774, 2.404605469510316, 0.9412919435045494, 1.1212653733892182, 0.6797701017515876, 0.4850050301950275 / Brain-Cerebellum: 2.244781167934069, 3.5220612657091896 / Breast-Mammary: 1.8177599850110169 / Esophagus: 1.1620626631638868, 2.9692363980374537, 4.1154437782424…
hsa-let-7c-5p	54	ENSG00000074416.14, ENSG00000107562.16, ENSG00000114626.18, ENSG00000119927.14, ENSG00000144674.16, ENSG00000156453.14, ENSG00000157978.12, ENSG00000165092.13, ENSG00000181092.10, ENSG00000182700.5, ENSG00000279805.1, ENSG00000135931.18, ENSG00000141753.7, ENSG00000279302.3, ENSG00000184545.11, ENSG00000235374.2, ENSG00000100360.15, ENSG00000105404.11, ENSG00000112139.17, ENSG00000124493.14, ENSG…	23	Adipose-Subcut, Adipose-Visceral, Artery-Aorta, Artery-Coronary, Artery-Tibial, Brain-Cerebellum, Brain-Cortex, Breast-Mammary, Colon-Sigmoid, Esophagus-Gastro, Esophagus-Mucosa, Esophagus-Muscle, Heart-Atrial-App, Heart-L-Ventricle, Liver, Lung, Muscle-Skeletal, Nerve, Pituitary, Skin-Not-Exposed, Skin-Exposed, Testis, Thyroid	Adipose: 13506.942947469355, 3829.310480502201, 11235.514493455532, 13156.000376555994, 878.2000022826027 / Artery: 3071.2325857759706, 6064.573539520589, 3282.656569609642, 1385.7718749717346, 2983.470990111144, 3386.582266553222 / Brain-Cerebellum: 4964.37617531343, 8762.584803113283 / Breast-Mammary: 13234.48975233375 / Esophagus: 13180.647337658756, 7223.183247705765, 8062.468251356658, 1892.…
hsa-let-7d-5p	55	ENSG00000107562.16, ENSG00000119927.14, ENSG00000140332.17, ENSG00000156453.14, ENSG00000157978.12, ENSG00000166166.13, ENSG00000182700.5, ENSG00000169252.6, ENSG00000079308.19, ENSG00000133454.16, ENSG00000144674.16, ENSG00000167173.19, ENSG00000261039.3, ENSG00000119938.9, ENSG00000168874.13, ENSG00000235374.2, ENSG00000100360.15, ENSG00000108010.12, ENSG00000117480.16, ENSG00000124493.14, ENSG…	21	Adipose-Subcut, Adipose-Visceral, Artery-Aorta, Artery-Coronary, Artery-Tibial, Brain-Cerebellum, Brain-Cortex, Breast-Mammary, Colon-Sigmoid, Esophagus-Gastro, Esophagus-Mucosa, Esophagus-Muscle, Heart-Atrial-App, Liver, Lung, Nerve, Pituitary, Skin-Not-Exposed, Skin-Exposed, Testis, Thyroid	Adipose: 4334.118902072253, 1373.6904007797975, 4544.607167721109, 5528.380496770589, 1228.940764468796 / Artery: 1534.575197096197, 2832.9291217963323, 3089.7412628724464, 698.7352051837145, 2603.279570849139, 3332.469562470033 / Brain-Cerebellum: 2728.488887196621, 5841.399334372928 / Breast-Mammary: 4196.188086374456 / Esophagus: 4376.473247308094, 3182.8963982162327, 3546.2569777262065, 1374.…
hsa-let-7e-3p	483	ENSG00000010244.19, ENSG00000048544.6, ENSG00000068001.14, ENSG00000075618.18, ENSG00000100034.14, ENSG00000100284.22, ENSG00000105127.10, ENSG00000106153.13, ENSG00000107562.16, ENSG00000109919.10, ENSG00000110455.14, ENSG00000112679.14, ENSG00000114738.11, ENSG00000117266.16, ENSG00000117480.16, ENSG00000119878.6, ENSG00000119927.14, ENSG00000125730.17, ENSG00000125843.11, ENSG00000126458.4, EN…	23	Adipose-Subcut, Adipose-Visceral, Artery-Aorta, Artery-Coronary, Artery-Tibial, Brain-Cerebellum, Brain-Cortex, Breast-Mammary, Colon-Sigmoid, Esophagus-Gastro, Esophagus-Mucosa, Esophagus-Muscle, Heart-Atrial-App, Heart-L-Ventricle, Liver, Lung, Muscle-Skeletal, Nerve, Pituitary, Skin-Not-Exposed, Skin-Exposed, Testis, Thyroid	Adipose: 3.6255806150608354, 1.8391447795875435, 4.020601117491037, 10.046851482518427, 2.8794300948191096 / Artery: 2.2233571146668907, 4.558180697698127, 4.433980470718798, 1.64452254763752, 4.638431282540244, 2.910030181170165 / Brain-Cerebellum: 10.399872246378088, 13.42026792623674 / Breast-Mammary: 1.596081938058454 / Esophagus: 5.27770126186932, 2.31287887847128, 8.509900693992865, 2.27661…
hsa-let-7e-5p	55	ENSG00000074416.14, ENSG00000107562.16, ENSG00000114626.18, ENSG00000119927.14, ENSG00000144674.16, ENSG00000156453.14, ENSG00000157978.12, ENSG00000165092.13, ENSG00000181092.10, ENSG00000182700.5, ENSG00000279805.1, ENSG00000135931.18, ENSG00000141753.7, ENSG00000279302.3, ENSG00000184545.11, ENSG00000235374.2, ENSG00000015676.18, ENSG00000100360.15, ENSG00000105404.11, ENSG00000112139.17, ENSG…	23	Adipose-Subcut, Adipose-Visceral, Artery-Aorta, Artery-Coronary, Artery-Tibial, Brain-Cerebellum, Brain-Cortex, Breast-Mammary, Colon-Sigmoid, Esophagus-Gastro, Esophagus-Mucosa, Esophagus-Muscle, Heart-Atrial-App, Heart-L-Ventricle, Liver, Lung, Muscle-Skeletal, Nerve, Pituitary, Skin-Not-Exposed, Skin-Exposed, Testis, Thyroid	Adipose: 4171.519493183764, 976.6763277042438, 3851.071918078297, 4830.626661309685, 540.9663849048337 / Artery: 505.12556162265406, 1983.416360925045, 2286.0265681632723, 204.4440530813008, 2173.185028823252, 2887.3042311838835 / Brain-Cerebellum: 2345.000701849302, 6845.915497430884 / Breast-Mammary: 2324.9150208290907 / Esophagus: 3357.586388101524, 2459.965473094061, 2549.447667336821, 892.70…
hsa-let-7f-1-3p	85	ENSG00000068001.14, ENSG00000075618.18, ENSG00000107562.16, ENSG00000112679.14, ENSG00000114738.11, ENSG00000119927.14, ENSG00000130522.6, ENSG00000156453.14, ENSG00000157978.12, ENSG00000166166.13, ENSG00000176845.13, ENSG00000179388.9, ENSG00000185347.18, ENSG00000196440.11, ENSG00000198598.7, ENSG00000128965.13, ENSG00000198355.5, ENSG00000211895.5, ENSG00000167173.19, ENSG00000176678.6, ENSG0…	23	Adipose-Subcut, Adipose-Visceral, Artery-Aorta, Artery-Coronary, Artery-Tibial, Brain-Cerebellum, Brain-Cortex, Breast-Mammary, Colon-Sigmoid, Esophagus-Gastro, Esophagus-Mucosa, Esophagus-Muscle, Heart-Atrial-App, Heart-L-Ventricle, Liver, Lung, Muscle-Skeletal, Nerve, Pituitary, Skin-Not-Exposed, Skin-Exposed, Testis, Thyroid	Adipose: 36.54480170688132, 12.843863542693336, 25.34085291482884, 36.419836624129296, 19.684831193672466 / Artery: 10.940328659472003, 18.14023796504211, 26.18277853379759, 15.249209078093369, 22.232480974934287, 16.14373886220591 / Brain-Cerebellum: 26.227000227887917, 71.6860917960293 / Breast-Mammary: 9.221806753226623 / Esophagus: 18.88351827641317, 18.315500307894187, 54.19830196092178, 15.…
hsa-let-7f-5p	44	ENSG00000107562.16, ENSG00000114626.18, ENSG00000114698.15, ENSG00000144674.16, ENSG00000157978.12, ENSG00000164167.12, ENSG00000182700.5, ENSG00000274248.1, ENSG00000169252.6, ENSG00000133454.16, ENSG00000240857.2, ENSG00000279161.1, ENSG00000235374.2, ENSG00000100360.15, ENSG00000117480.16, ENSG00000124493.14, ENSG00000267014.6, ENSG00000278214.1, ENSG00000197122.12, ENSG00000198598.7, ENSG0000…	21	Adipose-Subcut, Adipose-Visceral, Artery-Aorta, Artery-Coronary, Artery-Tibial, Brain-Cerebellum, Brain-Cortex, Breast-Mammary, Colon-Sigmoid, Esophagus-Gastro, Esophagus-Mucosa, Esophagus-Muscle, Heart-L-Ventricle, Liver, Lung, Nerve, Pituitary, Skin-Not-Exposed, Skin-Exposed, Testis, Thyroid	Adipose: 28072.88383857769, 4293.935736663411, 21181.817705650243, 20137.883994431235, 5548.923559088679 / Artery: 2181.148620870992, 8887.890845497863, 11342.406908765795, 2339.8005179199517, 9365.492590405924, 9557.786270754752 / Brain-Cerebellum: 10178.590811627626, 23724.24033465169 / Breast-Mammary: 13843.10683024201 / Esophagus: 33292.151123731535, 16933.648943367534, 20947.20774986891, 520…
hsa-let-7g-5p	13	ENSG00000107562.16, ENSG00000112679.14, ENSG00000235374.2, ENSG00000276649.1, ENSG00000148513.18, ENSG00000268388.6, ENSG00000198336.9, ENSG00000175906.5, ENSG00000261150.3, ENSG00000130707.18, ENSG00000283199.3, ENSG00000104324.16, ENSG00000112584.14	12	Adipose-Subcut, Artery-Tibial, Brain-Cerebellum, Breast-Mammary, Colon-Sigmoid, Heart-Atrial-App, Lung, Nerve, Skin-Not-Exposed, Skin-Exposed, Testis, Thyroid	Adipose: 21305.54057814192, 5168.238029956352, 18349.94972773153, 13469.512377067978, 4744.332260684544 / Artery: 3485.941624735505, 7971.676707083592, 6811.535294967579, 5536.658911746174, 6194.944869645085, 6890.466463980754 / Brain-Cerebellum: 9384.94700895696, 13423.364911142797 / Breast-Mammary: 13835.990964934832 / Heart-Atrial-App: 13902.997132251092 / Lung: 20439.157470713028, 20169.63234…
hsa-let-7i-5p	36	ENSG00000107562.16, ENSG00000119927.14, ENSG00000135862.6, ENSG00000157978.12, ENSG00000176845.13, ENSG00000181092.10, ENSG00000169252.6, ENSG00000079308.19, ENSG00000144674.16, ENSG00000167173.19, ENSG00000176678.6, ENSG00000184545.11, ENSG00000235374.2, ENSG00000124493.14, ENSG00000132677.13, ENSG00000181218.5, ENSG00000181291.8, ENSG00000205683.11, ENSG00000256982.2, ENSG00000267014.6, ENSG000…	23	Adipose-Subcut, Adipose-Visceral, Artery-Aorta, Artery-Coronary, Artery-Tibial, Brain-Cerebellum, Brain-Cortex, Breast-Mammary, Colon-Sigmoid, Esophagus-Gastro, Esophagus-Mucosa, Esophagus-Muscle, Heart-Atrial-App, Heart-L-Ventricle, Liver, Lung, Muscle-Skeletal, Nerve, Pituitary, Skin-Not-Exposed, Skin-Exposed, Testis, Thyroid	Adipose: 12805.655821688058, 3424.155930533392, 11971.210725458825, 12293.779582326262, 5102.742777577846 / Artery: 6796.873282302229, 6258.791673596422, 6849.508993635801, 5185.88972743758, 6449.458793036195, 6908.896655128167 / Brain-Cerebellum: 4952.811290055847, 9414.135774672364 / Breast-Mammary: 8556.861283587714 / Esophagus: 9071.78743782178, 7349.641463142181, 8103.343676001575, 5455.1075…
hsa-miR-1-3p	74	ENSG00000107562.16, ENSG00000144674.16, ENSG00000164167.12, ENSG00000165092.13, ENSG00000175137.11, ENSG00000182700.5, ENSG00000229246.2, ENSG00000169252.6, ENSG00000075426.12, ENSG00000079308.19, ENSG00000130037.5, ENSG00000133454.16, ENSG00000176678.6, ENSG00000240857.2, ENSG00000112214.10, ENSG00000115165.10, ENSG00000261051.1, ENSG00000268521.1, ENSG00000101290.14, ENSG00000119938.9, ENSG0000…	23	Adipose-Subcut, Adipose-Visceral, Artery-Aorta, Artery-Coronary, Artery-Tibial, Brain-Cerebellum, Brain-Cortex, Breast-Mammary, Colon-Sigmoid, Esophagus-Gastro, Esophagus-Mucosa, Esophagus-Muscle, Heart-Atrial-App, Heart-L-Ventricle, Liver, Lung, Muscle-Skeletal, Nerve, Pituitary, Skin-Not-Exposed, Skin-Exposed, Testis, Thyroid	Adipose: 79.52632262166051, 8.0349521927882, 598.5716021475764, 2105.6191337062123, 169.7424040895865 / Artery: 305.16458683372383, 3028.184407132367, 1093.1124256555856, 2620.060797998586, 1130.0978009237276, 2145.2465349854915 / Brain-Cerebellum: 62.868080177900325, 15.393836738918614 / Breast-Mammary: 67.9443213909606 / Esophagus: 2840.541131910042, 84983.48385694931, 15951.442646146645, 2641.…
hsa-miR-1-5p	8	ENSG00000107562.16, ENSG00000130522.6, ENSG00000148513.18, ENSG00000142623.11, ENSG00000144120.13, ENSG00000175906.5, ENSG00000144674.16, ENSG00000261127.2	8	Adipose-Subcut, Adipose-Visceral, Breast-Mammary, Esophagus-Mucosa, Pituitary, Skin-Not-Exposed, Skin-Exposed, Testis	Adipose: 0.1313616164877114, 0.0, 2.5451511661181803, 3.7173350485318175, 0.4188261956100523 / Breast-Mammary: 0.1330068281715378 / Esophagus: 4.7450892079192055, 119.73836464085774, 18.7636334974105, 19.17152472603966, 9.651495368177065 / Pituitary: 0.1989701009121635, 0.7891289594545541, 0.1762997309807145 / Skin: 0.3167396410804289, 0.2971272566884784, 2.071843644866268, 0.9917597262917704, 21…
hsa-miR-100-3p	7	ENSG00000144674.16, ENSG00000196605.7, ENSG00000148513.18, ENSG00000215559.8, ENSG00000175906.5, ENSG00000125571.9, ENSG00000185963.14	7	Adipose-Subcut, Artery-Aorta, Breast-Mammary, Esophagus-Mucosa, Nerve, Skin-Not-Exposed, Skin-Exposed	Adipose: 2.7848662695394824, 0.5728483739698905, 4.31569110776561, 1.2558564353148036, 1.4920683218608113 / Artery: 0.8469931865397677, 3.4747870246220502, 6.093626792161031, 2.8031634334730446, 7.037619876957612, 3.672180942905208 / Breast-Mammary: 0.8423765784197397 / Esophagus: 2.5178024368550886, 3.0630017579754782, 2.092598531309721, 1.4678198618374116, 3.8350312721233366 / Nerve: 6.78436972…
hsa-miR-10393-5p	50	ENSG00000110455.14, ENSG00000144674.16, ENSG00000165092.13, ENSG00000168116.14, ENSG00000169252.6, ENSG00000198355.5, ENSG00000079308.19, ENSG00000250303.4, ENSG00000115165.10, ENSG00000119938.9, ENSG00000232611.1, ENSG00000235374.2, ENSG00000134899.23, ENSG00000156299.13, ENSG00000167380.16, ENSG00000160801.14, ENSG00000148513.18, ENSG00000113504.21, ENSG00000145506.14, ENSG00000036448.10, ENSG0…	23	Adipose-Subcut, Adipose-Visceral, Artery-Aorta, Artery-Coronary, Artery-Tibial, Brain-Cerebellum, Brain-Cortex, Breast-Mammary, Colon-Sigmoid, Esophagus-Gastro, Esophagus-Mucosa, Esophagus-Muscle, Heart-Atrial-App, Heart-L-Ventricle, Liver, Lung, Muscle-Skeletal, Nerve, Pituitary, Skin-Not-Exposed, Skin-Exposed, Testis, Thyroid	Adipose: 0.0525446465950845, 0.0, 0.0, 0.0, 0.0785299116768848 / Artery: 0.0, 0.0264242359286848, 0.0, 0.0, 0.0, 0.0 / Brain-Cerebellum: 0.0, 0.0 / Breast-Mammary: 0.0443356093905126 / Esophagus: 0.0, 0.0, 0.0, 0.0, 0.0 / Heart-Atrial-App: 0.0 / Heart-Ventricle: 0.0, 0.0 / Liver: 0.0718640005409922, 0.0683101519986269, 0.0633929792592435, 0.0337274464144233, 0.1003515263793304, 0.0, 0.05585998471…
hsa-miR-10395-5p	70	ENSG00000010244.19, ENSG00000077380.16, ENSG00000102390.11, ENSG00000107562.16, ENSG00000114698.15, ENSG00000119878.6, ENSG00000137959.17, ENSG00000144674.16, ENSG00000155970.12, ENSG00000165092.13, ENSG00000229246.2, ENSG00000168116.14, ENSG00000169252.6, ENSG00000133454.16, ENSG00000157554.19, ENSG00000232186.1, ENSG00000240857.2, ENSG00000250303.4, ENSG00000115165.10, ENSG00000268521.1, ENSG00…	23	Adipose-Subcut, Adipose-Visceral, Artery-Aorta, Artery-Coronary, Artery-Tibial, Brain-Cerebellum, Brain-Cortex, Breast-Mammary, Colon-Sigmoid, Esophagus-Gastro, Esophagus-Mucosa, Esophagus-Muscle, Heart-Atrial-App, Heart-L-Ventricle, Liver, Lung, Muscle-Skeletal, Nerve, Pituitary, Skin-Not-Exposed, Skin-Exposed, Testis, Thyroid	Adipose: 0.0262723232975422, 0.0, 0.0, 0.0, 0.0261766372256282 / Artery: 0.0, 0.0, 0.0, 0.0747510248926145, 0.1199594297208684, 0.0 / Brain-Cerebellum: 0.3125644664211993, 0.0607251942363653 / Breast-Mammary: 0.1330068281715378 / Esophagus: 0.0484192776318286, 0.0, 0.0, 0.0299555073844369, 0.0 / Heart-Atrial-App: 0.0385310291726513 / Heart-Ventricle: 0.0, 0.0 / Liver: 0.119773334234987, 0.0, 0.06…
hsa-miR-10396a-5p	2	ENSG00000176845.13, ENSG00000175906.5	22	Adipose-Subcut, Adipose-Visceral, Artery-Aorta, Artery-Coronary, Artery-Tibial, Brain-Cerebellum, Brain-Cortex, Breast-Mammary, Colon-Sigmoid, Esophagus-Gastro, Esophagus-Mucosa, Esophagus-Muscle, Heart-Atrial-App, Heart-L-Ventricle, Lung, Muscle-Skeletal, Nerve, Pituitary, Skin-Not-Exposed, Skin-Exposed, Testis, Thyroid	Adipose: 0.5517187892483879, 1.44719589213446, 0.2582037414902501, 1.8586675242659088, 23.873093149772984 / Artery: 0.4234965932698839, 0.2774544772511903, 0.0743125218556223, 5.195196230036712, 0.4398512423098508, 0.1385728657700078 / Brain-Cerebellum: 1.3639176716561427, 0.6072519423636535 / Breast-Mammary: 0.7537053596387144 / Esophagus: 0.3389349434228004, 1.312715039132348, 1.4996956141053, …
hsa-miR-10396b-5p	2	ENSG00000176845.13, ENSG00000175906.5	22	Adipose-Subcut, Adipose-Visceral, Artery-Aorta, Artery-Coronary, Artery-Tibial, Brain-Cerebellum, Brain-Cortex, Breast-Mammary, Colon-Sigmoid, Esophagus-Gastro, Esophagus-Mucosa, Esophagus-Muscle, Heart-Atrial-App, Heart-L-Ventricle, Lung, Muscle-Skeletal, Nerve, Pituitary, Skin-Not-Exposed, Skin-Exposed, Testis, Thyroid	Adipose: 0.6305357591410149, 1.44719589213446, 0.2582037414902501, 1.9089017816785008, 26.33369704898204 / Artery: 0.4234965932698839, 0.3038787131798751, 0.0743125218556223, 5.568951354499784, 0.5198241954570965, 0.1385728657700078 / Brain-Cerebellum: 1.392332623148979, 0.7590649279545668 / Breast-Mammary: 0.7537053596387144 / Esophagus: 0.3389349434228004, 1.468990639029056, 1.604325540670786, …
hsa-miR-10397-5p	1	ENSG00000176845.13	9	Adipose-Subcut, Adipose-Visceral, Artery-Aorta, Breast-Mammary, Esophagus-Mucosa, Nerve, Pituitary, Skin-Not-Exposed, Skin-Exposed	Adipose: 0.0, 0.0, 0.0368862487843214, 0.0, 0.1308831861281413 / Artery: 0.0, 0.0, 0.0, 0.0373755124463072, 0.0, 0.0 / Breast-Mammary: 0.1330068281715378 / Esophagus: 0.0484192776318286, 0.0, 0.0348766421884953, 0.0, 0.0 / Nerve: 0.0, 0.0, 0.0, 0.0, 0.0450066069699031, 0.0, 0.0312436048246374 / Pituitary: 0.0497425252280408, 0.0263042986484851, 0.0352599461961429 / Skin: 0.057589025650987, 0.0371…
hsa-miR-10398-3p	18	ENSG00000107562.16, ENSG00000166166.13, ENSG00000235374.2, ENSG00000073146.16, ENSG00000225614.4, ENSG00000272512.1, ENSG00000179403.12, ENSG00000268388.6, ENSG00000215559.8, ENSG00000226900.2, ENSG00000100034.14, ENSG00000160255.18, ENSG00000158050.5, ENSG00000186350.12, ENSG00000235571.1, ENSG00000238227.8, ENSG00000273619.1, ENSG00000274748.1	19	Adipose-Subcut, Artery-Aorta, Artery-Coronary, Artery-Tibial, Brain-Cerebellum, Brain-Cortex, Breast-Mammary, Colon-Sigmoid, Esophagus-Gastro, Esophagus-Mucosa, Esophagus-Muscle, Heart-L-Ventricle, Lung, Nerve, Pituitary, Skin-Not-Exposed, Skin-Exposed, Testis, Thyroid	Adipose: 0.183906263082796, 0.0602998288389358, 0.405748736627536, 0.1004685148251842, 0.2617663722562827 / Artery: 0.2470396794074323, 0.1056969437147391, 0.1733958843297854, 0.41113063690938, 0.3598782891626052, 0.2771457315400157 / Brain-Cerebellum: 0.4830541753782172, 2.003931409800056 / Breast-Mammary: 0.0443356093905126 / Esophagus: 0.1452578328954858, 0.1875307198760497, 0.0348766421884953…
hsa-miR-10398-5p	4	ENSG00000007392.17, ENSG00000073146.16, ENSG00000099624.8, ENSG00000162576.17	21	Adipose-Subcut, Adipose-Visceral, Artery-Coronary, Artery-Tibial, Brain-Cerebellum, Brain-Cortex, Breast-Mammary, Colon-Sigmoid, Esophagus-Gastro, Esophagus-Mucosa, Esophagus-Muscle, Heart-L-Ventricle, Liver, Lung, Muscle-Skeletal, Nerve, Pituitary, Skin-Not-Exposed, Skin-Exposed, Testis, Thyroid	Adipose: 0.0, 0.0, 0.0368862487843214, 0.0, 0.0 / Artery: 0.0352913827724903, 0.0264242359286848, 0.0247708406185407, 0.0, 0.0399864765736228, 0.0 / Brain-Cerebellum: 0.1420747574641815, 0.3036259711818268 / Breast-Mammary: 0.0 / Esophagus: 0.0, 0.0312551199793416, 0.1743832109424767, 0.0, 0.0 / Heart-Ventricle: 0.0, 0.0 / Liver: 0.0, 0.0, 0.0, 0.0, 0.0, 0.0, 0.0 / Lung: 0.0592438488370684, 0.0, …
hsa-miR-10399-3p	1	ENSG00000176845.13	9	Adipose-Subcut, Adipose-Visceral, Artery-Aorta, Breast-Mammary, Esophagus-Mucosa, Nerve, Pituitary, Skin-Not-Exposed, Skin-Exposed	Adipose: 3.9671208179288846, 3.3767904149804067, 4.500122351687218, 3.3154609892310813, 7.4079883348528 / Artery: 0.8822845693122581, 0.93806037546831, 1.2633128715455793, 1.0465143484966035, 1.1196213440614384, 0.3464321644250196 / Breast-Mammary: 2.7044721728212697 / Esophagus: 2.80831810264606, 1.468990639029056, 2.2321051000637016, 0.5691546403043024, 1.0226750058995564 / Nerve: 0.47609612130…
hsa-miR-103a-3p	55	ENSG00000107562.16, ENSG00000119927.14, ENSG00000140332.17, ENSG00000156453.14, ENSG00000157978.12, ENSG00000166166.13, ENSG00000182700.5, ENSG00000169252.6, ENSG00000079308.19, ENSG00000133454.16, ENSG00000144674.16, ENSG00000167173.19, ENSG00000261039.3, ENSG00000119938.9, ENSG00000168874.13, ENSG00000235374.2, ENSG00000100360.15, ENSG00000108010.12, ENSG00000117480.16, ENSG00000124493.14, ENSG…	21	Adipose-Subcut, Adipose-Visceral, Artery-Aorta, Artery-Coronary, Artery-Tibial, Brain-Cerebellum, Brain-Cortex, Breast-Mammary, Colon-Sigmoid, Esophagus-Gastro, Esophagus-Mucosa, Esophagus-Muscle, Heart-Atrial-App, Liver, Lung, Nerve, Pituitary, Skin-Not-Exposed, Skin-Exposed, Testis, Thyroid	Adipose: 1843.4501088186491, 2825.3032553767102, 2244.823328516235, 3097.368960674313, 1666.2738425973666 / Artery: 477.79238566536026, 1541.3058635432376, 2379.94521036847, 1664.4623835276252, 2368.4589871705384, 2505.5359859875125 / Brain-Cerebellum: 4488.39732285693, 2899.825381667713 / Breast-Mammary: 2305.207842455008 / Esophagus: 1968.4131032055448, 1329.514666121244, 3990.899288987333, 872…
hsa-miR-10400-3p	18	ENSG00000109919.10, ENSG00000273142.1, ENSG00000196357.12, ENSG00000164853.9, ENSG00000167522.16, ENSG00000168653.11, ENSG00000272512.1, ENSG00000148513.18, ENSG00000179403.12, ENSG00000100034.14, ENSG00000160255.18, ENSG00000273456.1, ENSG00000175906.5, ENSG00000261150.3, ENSG00000130529.16, ENSG00000196531.14, ENSG00000238227.8, ENSG00000160072.20	22	Adipose-Subcut, Adipose-Visceral, Artery-Aorta, Artery-Coronary, Brain-Cerebellum, Brain-Cortex, Breast-Mammary, Colon-Sigmoid, Esophagus-Gastro, Esophagus-Mucosa, Esophagus-Muscle, Heart-Atrial-App, Heart-L-Ventricle, Liver, Lung, Muscle-Skeletal, Nerve, Pituitary, Skin-Not-Exposed, Skin-Exposed, Testis, Thyroid	Adipose: 0.0, 0.0301499144194679, 0.0, 0.0, 0.0 / Artery: 0.0, 0.0, 0.0, 0.0, 0.0, 0.0 / Brain-Cerebellum: 0.0, 0.0 / Breast-Mammary: 0.0 / Esophagus: 0.0, 0.0, 0.0, 0.0, 0.0 / Heart-Atrial-App: 0.0 / Heart-Ventricle: 0.0, 0.0 / Liver: 0.0, 0.0, 0.0, 0.0, 0.0, 0.0, 0.0 / Lung: 0.0, 0.0, 0.0, 0.0, 0.0, 0.0 / Muscle-Skeletal: 0.0, 0.0, 0.0, 0.0 / Nerve: 0.0, 0.0, 0.0304620904158708, 0.0, 0.0, 0.0, …
hsa-miR-10400-5p	23	ENSG00000132635.17, ENSG00000157978.12, ENSG00000254860.6, ENSG00000073146.16, ENSG00000099624.8, ENSG00000127415.13, ENSG00000136213.10, ENSG00000164853.9, ENSG00000261556.10, ENSG00000225614.4, ENSG00000272512.1, ENSG00000117751.18, ENSG00000224689.9, ENSG00000160255.18, ENSG00000158050.5, ENSG00000175906.5, ENSG00000261150.3, ENSG00000130529.16, ENSG00000160087.21, ENSG00000141933.9, ENSG00000…	15	Adipose-Subcut, Adipose-Visceral, Artery-Aorta, Artery-Coronary, Brain-Cerebellum, Brain-Cortex, Breast-Mammary, Esophagus-Gastro, Esophagus-Mucosa, Lung, Pituitary, Skin-Not-Exposed, Skin-Exposed, Testis, Thyroid	Adipose: 0.3415402028680497, 3.316490586141472, 0.1844312439216072, 0.6530453463636978, 23.087794033004126 / Artery: 0.1058741483174709, 0.2642423592868479, 0.099083362474163, 4.746690080681024, 1.0796348674878156, 0.2078592986550117 / Brain-Cerebellum: 0.2841495149283631, 0.0303625971181826 / Breast-Mammary: 0.576362922076664 / Esophagus: 0.1452578328954858, 2.094093038615888, 3.9410605672999743…
hsa-miR-10401-5p	21	ENSG00000177283.8, ENSG00000235374.2, ENSG00000073146.16, ENSG00000099624.8, ENSG00000127415.13, ENSG00000160948.14, ENSG00000164853.9, ENSG00000167522.16, ENSG00000225614.4, ENSG00000179403.12, ENSG00000129991.13, ENSG00000185100.11, ENSG00000160255.18, ENSG00000158050.5, ENSG00000175906.5, ENSG00000261150.3, ENSG00000013810.20, ENSG00000168385.18, ENSG00000177106.16, ENSG00000177673.4, ENSG0000…	22	Adipose-Subcut, Adipose-Visceral, Artery-Aorta, Artery-Coronary, Artery-Tibial, Brain-Cerebellum, Brain-Cortex, Breast-Mammary, Colon-Sigmoid, Esophagus-Gastro, Esophagus-Muscle, Heart-Atrial-App, Heart-L-Ventricle, Liver, Lung, Muscle-Skeletal, Nerve, Pituitary, Skin-Not-Exposed, Skin-Exposed, Testis, Thyroid	Adipose: 0.1050892931901691, 0.1205996576778716, 0.0, 0.1507027722377764, 0.6544159306407068 / Artery: 0.0, 0.0264242359286848, 0.0, 0.0, 0.0, 0.0 / Brain-Cerebellum: 0.0, 0.091087791354548 / Breast-Mammary: 0.221678046952563 / Esophagus: 0.7262891644774294, 0.2187858398553912, 0.2441364953194674, 0.0, 0.1278343757374445 / Heart-Atrial-App: 0.0770620583453026 / Heart-Ventricle: 0.0653158478454261…
hsa-miR-105-3p	53	ENSG00000107562.16, ENSG00000112679.14, ENSG00000140332.17, ENSG00000157978.12, ENSG00000166166.13, ENSG00000182700.5, ENSG00000279805.1, ENSG00000169252.6, ENSG00000177706.9, ENSG00000223396.4, ENSG00000079308.19, ENSG00000163909.8, ENSG00000167173.19, ENSG00000176678.6, ENSG00000240857.2, ENSG00000261039.3, ENSG00000117266.16, ENSG00000235374.2, ENSG00000073146.16, ENSG00000100360.15, ENSG00000…	21	Adipose-Subcut, Adipose-Visceral, Artery-Aorta, Artery-Coronary, Artery-Tibial, Brain-Cerebellum, Brain-Cortex, Breast-Mammary, Colon-Sigmoid, Esophagus-Gastro, Esophagus-Mucosa, Esophagus-Muscle, Heart-Atrial-App, Lung, Muscle-Skeletal, Nerve, Pituitary, Skin-Not-Exposed, Skin-Exposed, Testis, Thyroid	Adipose: 0.0, 0.0, 0.0, 0.0, 0.0 / Artery: 0.0, 0.0, 0.0, 0.0373755124463072, 0.0, 0.0 / Brain-Cerebellum: 0.0568299029856726, 0.1214503884727307 / Breast-Mammary: 0.0 / Esophagus: 0.0, 0.0, 0.0, 0.0, 0.0639171878687222 / Heart-Atrial-App: 0.0 / Lung: 0.0, 0.0, 0.0, 0.0, 0.0, 0.0 / Muscle-Skeletal: 0.0, 0.0, 0.0, 0.0 / Nerve: 0.0595120151634234, 0.08565025847535, 0.0609241808317418, 0.04839262680…
hsa-miR-10522-5p	189	ENSG00000010244.19, ENSG00000079308.19, ENSG00000100034.14, ENSG00000107562.16, ENSG00000108187.16, ENSG00000110455.14, ENSG00000112679.14, ENSG00000114738.11, ENSG00000117266.16, ENSG00000119878.6, ENSG00000122679.8, ENSG00000130303.14, ENSG00000130522.6, ENSG00000140332.17, ENSG00000144674.16, ENSG00000147224.13, ENSG00000156453.14, ENSG00000157978.12, ENSG00000163909.8, ENSG00000165092.13, ENS…	23	Adipose-Subcut, Adipose-Visceral, Artery-Aorta, Artery-Coronary, Artery-Tibial, Brain-Cerebellum, Brain-Cortex, Breast-Mammary, Colon-Sigmoid, Esophagus-Gastro, Esophagus-Mucosa, Esophagus-Muscle, Heart-Atrial-App, Heart-L-Ventricle, Liver, Lung, Muscle-Skeletal, Nerve, Pituitary, Skin-Not-Exposed, Skin-Exposed, Testis, Thyroid	Adipose: 0.0, 0.0, 0.0, 0.0, 0.0 / Artery: 0.0352913827724903, 0.0, 0.0, 0.0, 0.0, 0.0 / Brain-Cerebellum: 0.1136598059713452, 0.0303625971181826 / Breast-Mammary: 0.0 / Esophagus: 0.0, 0.0, 0.0, 0.0, 0.0 / Heart-Atrial-App: 0.0 / Heart-Ventricle: 0.0, 0.0 / Liver: 0.0, 0.0, 0.0316964896296217, 0.0, 0.0, 0.0, 0.0 / Lung: 0.0, 0.0, 0.0, 0.0, 0.0, 0.0 / Muscle-Skeletal: 0.0, 0.0, 0.0, 0.0 / Nerve: …
hsa-miR-10524-5p	213	ENSG00000010244.19, ENSG00000023839.12, ENSG00000048544.6, ENSG00000100034.14, ENSG00000107562.16, ENSG00000109919.10, ENSG00000112679.14, ENSG00000114738.11, ENSG00000119878.6, ENSG00000119927.14, ENSG00000122679.8, ENSG00000130522.6, ENSG00000136932.14, ENSG00000144674.16, ENSG00000156453.14, ENSG00000157978.12, ENSG00000160307.10, ENSG00000160789.23, ENSG00000163909.8, ENSG00000165092.13, ENSG…	23	Adipose-Subcut, Adipose-Visceral, Artery-Aorta, Artery-Coronary, Artery-Tibial, Brain-Cerebellum, Brain-Cortex, Breast-Mammary, Colon-Sigmoid, Esophagus-Gastro, Esophagus-Mucosa, Esophagus-Muscle, Heart-Atrial-App, Heart-L-Ventricle, Liver, Lung, Muscle-Skeletal, Nerve, Pituitary, Skin-Not-Exposed, Skin-Exposed, Testis, Thyroid	Adipose: 0.1050892931901691, 0.1205996576778716, 0.2582037414902501, 0.5525768315385136, 3.245903015977905 / Artery: 0.0, 0.2113938874294783, 0.0495416812370815, 0.149502049785229, 0.1199594297208684, 0.0 / Brain-Cerebellum: 0.0568299029856726, 0.0607251942363653 / Breast-Mammary: 0.0 / Esophagus: 0.5810313315819434, 0.156275599896708, 0.1743832109424767, 0.1497775369221848, 0.2556687514748891 / …
hsa-miR-10526-3p	101	ENSG00000079308.19, ENSG00000100034.14, ENSG00000107562.16, ENSG00000109919.10, ENSG00000119927.14, ENSG00000135862.6, ENSG00000147224.13, ENSG00000156453.14, ENSG00000157978.12, ENSG00000166166.13, ENSG00000176845.13, ENSG00000272783.1, ENSG00000100311.17, ENSG00000128274.17, ENSG00000243449.6, ENSG00000163909.8, ENSG00000167173.19, ENSG00000176678.6, ENSG00000250986.1, ENSG00000279161.1, ENSG00…	23	Adipose-Subcut, Adipose-Visceral, Artery-Aorta, Artery-Coronary, Artery-Tibial, Brain-Cerebellum, Brain-Cortex, Breast-Mammary, Colon-Sigmoid, Esophagus-Gastro, Esophagus-Mucosa, Esophagus-Muscle, Heart-Atrial-App, Heart-L-Ventricle, Liver, Lung, Muscle-Skeletal, Nerve, Pituitary, Skin-Not-Exposed, Skin-Exposed, Testis, Thyroid	Adipose: 0.0, 0.0, 0.0368862487843214, 0.0, 0.0 / Artery: 0.0, 0.0, 0.0, 0.0, 0.0399864765736228, 0.0 / Brain-Cerebellum: 0.0, 0.091087791354548 / Breast-Mammary: 0.0 / Esophagus: 0.0, 0.0312551199793416, 0.0, 0.0, 0.3195859393436114 / Heart-Atrial-App: 0.115593087517954 / Heart-Ventricle: 0.0, 0.0 / Liver: 0.0, 0.0, 0.0950894688888652, 0.0, 0.0, 0.0, 0.0 / Lung: 0.0296219244185342, 0.18906017180…
hsa-miR-106a-3p	4	ENSG00000198598.7, ENSG00000235374.2, ENSG00000180777.14, ENSG00000269543.5	7	Adipose-Subcut, Adipose-Visceral, Artery-Coronary, Artery-Tibial, Brain-Cortex, Breast-Mammary, Testis	Adipose: 0.2364509096778805, 0.3617989730336149, 0.6639524781177861, 0.5023425741259214, 0.3141196467075392 / Artery: 0.0705827655449806, 0.2378181233581632, 0.6192710154635193, 1.4576449854059836, 0.3598782891626052, 0.4850050301950275 / Breast-Mammary: 0.0886712187810252 / Testis: 0.0, 0.2610743545356168, 0.2977399355465821, 0.3028415318088088
hsa-miR-106a-5p	232	ENSG00000010244.19, ENSG00000048544.6, ENSG00000068001.14, ENSG00000079308.19, ENSG00000100034.14, ENSG00000100284.22, ENSG00000107562.16, ENSG00000108349.17, ENSG00000109919.10, ENSG00000112679.14, ENSG00000117480.16, ENSG00000119878.6, ENSG00000119927.14, ENSG00000128274.17, ENSG00000136932.14, ENSG00000138166.6, ENSG00000144674.16, ENSG00000147224.13, ENSG00000156453.14, ENSG00000157978.12, EN…	23	Adipose-Subcut, Adipose-Visceral, Artery-Aorta, Artery-Coronary, Artery-Tibial, Brain-Cerebellum, Brain-Cortex, Breast-Mammary, Colon-Sigmoid, Esophagus-Gastro, Esophagus-Mucosa, Esophagus-Muscle, Heart-Atrial-App, Heart-L-Ventricle, Liver, Lung, Muscle-Skeletal, Nerve, Pituitary, Skin-Not-Exposed, Skin-Exposed, Testis, Thyroid	Adipose: 32.26241300938193, 191.69315587897705, 87.27286462370456, 217.81574014099945, 69.52514847126868 / Artery: 10.79916312838204, 101.9314900949016, 85.53371265582129, 210.49888609760256, 31.82923535260375, 169.9596198669146 / Brain-Cerebellum: 125.90665006475768, 29.05700544210082 / Breast-Mammary: 57.10426489498025 / Esophagus: 61.201966926631385, 77.13763610901509, 428.3549193590998, 30.97…
hsa-miR-106b-5p	209	ENSG00000010244.19, ENSG00000048544.6, ENSG00000079308.19, ENSG00000100034.14, ENSG00000107562.16, ENSG00000110455.14, ENSG00000112679.14, ENSG00000114738.11, ENSG00000117266.16, ENSG00000119927.14, ENSG00000122679.8, ENSG00000130522.6, ENSG00000144674.16, ENSG00000147224.13, ENSG00000156453.14, ENSG00000157978.12, ENSG00000158604.15, ENSG00000160789.23, ENSG00000164167.12, ENSG00000166166.13, EN…	23	Adipose-Subcut, Adipose-Visceral, Artery-Aorta, Artery-Coronary, Artery-Tibial, Brain-Cerebellum, Brain-Cortex, Breast-Mammary, Colon-Sigmoid, Esophagus-Gastro, Esophagus-Mucosa, Esophagus-Muscle, Heart-Atrial-App, Heart-L-Ventricle, Liver, Lung, Muscle-Skeletal, Nerve, Pituitary, Skin-Not-Exposed, Skin-Exposed, Testis, Thyroid	Adipose: 714.3181981368773, 1315.229716720449, 1125.1781329169416, 2273.451787721682, 1777.0795479734518 / Artery: 174.97467578600703, 1249.0868444668945, 1108.247409273514, 2723.441465425072, 616.231590476101, 2168.665349300623 / Brain-Cerebellum: 736.5723725973027, 452.5545100465129 / Breast-Mammary: 830.4059638843013 / Esophagus: 888.009551767737, 942.1230815372944, 4529.1156312401945, 462.393…
hsa-miR-107	55	ENSG00000107562.16, ENSG00000119927.14, ENSG00000140332.17, ENSG00000156453.14, ENSG00000157978.12, ENSG00000166166.13, ENSG00000182700.5, ENSG00000169252.6, ENSG00000079308.19, ENSG00000133454.16, ENSG00000144674.16, ENSG00000167173.19, ENSG00000261039.3, ENSG00000119938.9, ENSG00000168874.13, ENSG00000235374.2, ENSG00000100360.15, ENSG00000108010.12, ENSG00000117480.16, ENSG00000124493.14, ENSG…	21	Adipose-Subcut, Adipose-Visceral, Artery-Aorta, Artery-Coronary, Artery-Tibial, Brain-Cerebellum, Brain-Cortex, Breast-Mammary, Colon-Sigmoid, Esophagus-Gastro, Esophagus-Mucosa, Esophagus-Muscle, Heart-Atrial-App, Liver, Lung, Nerve, Pituitary, Skin-Not-Exposed, Skin-Exposed, Testis, Thyroid	Adipose: 416.78413679221086, 550.2359381552895, 505.67358458426287, 919.789253224562, 581.9589988001676 / Artery: 97.29834230375585, 507.10751170738985, 636.6106038964979, 1103.474629464776, 546.6151347614236, 966.8228844773448 / Brain-Cerebellum: 1373.40826545475, 862.5710215304516 / Breast-Mammary: 369.138283785408 / Esophagus: 266.9354775842712, 386.2820278246832, 1317.4651586704117, 472.54812…
hsa-miR-10a-3p	38	ENSG00000107562.16, ENSG00000119927.14, ENSG00000156453.14, ENSG00000182700.5, ENSG00000158604.15, ENSG00000169252.6, ENSG00000079308.19, ENSG00000163961.4, ENSG00000167173.19, ENSG00000174775.17, ENSG00000101290.14, ENSG00000235374.2, ENSG00000124493.14, ENSG00000157978.12, ENSG00000276649.1, ENSG00000225614.4, ENSG00000148513.18, ENSG00000160862.13, ENSG00000105953.15, ENSG00000179403.12, ENSG0…	20	Adipose-Subcut, Adipose-Visceral, Artery-Aorta, Artery-Coronary, Artery-Tibial, Brain-Cerebellum, Brain-Cortex, Breast-Mammary, Colon-Sigmoid, Esophagus-Gastro, Esophagus-Mucosa, Esophagus-Muscle, Heart-Atrial-App, Lung, Nerve, Pituitary, Skin-Not-Exposed, Skin-Exposed, Testis, Thyroid	Adipose: 34.889645339136145, 14.170459777149922, 43.71020480942093, 93.73712433189694, 27.14517280297652 / Artery: 14.716506616128465, 55.00204708555739, 8.496398332159487, 11.586408858355256, 20.83295429485748, 8.8686634092805 / Brain-Cerebellum: 0.0284149514928363, 0.091087791354548 / Breast-Mammary: 46.77406790699082 / Esophagus: 15.736265230344303, 34.661928057089845, 46.630070606018286, 49.0…
hsa-miR-10b-3p	68	ENSG00000107562.16, ENSG00000112679.14, ENSG00000156453.14, ENSG00000160789.23, ENSG00000166166.13, ENSG00000182700.5, ENSG00000272783.1, ENSG00000181396.13, ENSG00000198355.5, ENSG00000075426.12, ENSG00000167173.19, ENSG00000174775.17, ENSG00000182492.16, ENSG00000261039.3, ENSG00000235374.2, ENSG00000073146.16, ENSG00000099624.8, ENSG00000117480.16, ENSG00000124493.14, ENSG00000127415.13, ENSG0…	22	Adipose-Subcut, Adipose-Visceral, Artery-Aorta, Artery-Coronary, Artery-Tibial, Brain-Cerebellum, Brain-Cortex, Breast-Mammary, Colon-Sigmoid, Esophagus-Gastro, Esophagus-Mucosa, Esophagus-Muscle, Heart-Atrial-App, Liver, Lung, Muscle-Skeletal, Nerve, Pituitary, Skin-Not-Exposed, Skin-Exposed, Testis, Thyroid	Adipose: 45.52993627464078, 21.37628932340275, 50.75547832722632, 44.60802058238182, 9.187999666195523 / Artery: 13.798930664043716, 27.91720525865549, 3.368834324121545, 12.931927306422317, 6.117930915764289, 21.270934895696204 / Brain-Cerebellum: 0.1136598059713452, 0.0607251942363653 / Breast-Mammary: 40.61141820170955 / Esophagus: 14.186848346125789, 12.408282631798622, 27.517670686722827, 2.…
hsa-miR-11181-3p	379	ENSG00000010244.19, ENSG00000048544.6, ENSG00000068001.14, ENSG00000075426.12, ENSG00000079308.19, ENSG00000092931.11, ENSG00000100034.14, ENSG00000100307.13, ENSG00000105127.10, ENSG00000105953.15, ENSG00000106153.13, ENSG00000107562.16, ENSG00000108349.17, ENSG00000109919.10, ENSG00000110455.14, ENSG00000112679.14, ENSG00000114738.11, ENSG00000117266.16, ENSG00000117480.16, ENSG00000119878.6, E…	23	Adipose-Subcut, Adipose-Visceral, Artery-Aorta, Artery-Coronary, Artery-Tibial, Brain-Cerebellum, Brain-Cortex, Breast-Mammary, Colon-Sigmoid, Esophagus-Gastro, Esophagus-Mucosa, Esophagus-Muscle, Heart-Atrial-App, Heart-L-Ventricle, Liver, Lung, Muscle-Skeletal, Nerve, Pituitary, Skin-Not-Exposed, Skin-Exposed, Testis, Thyroid	Adipose: 0.0, 0.0, 0.0, 0.0, 0.0 / Artery: 0.0, 0.0, 0.0, 0.0, 0.0, 0.0 / Brain-Cerebellum: 0.0, 0.0 / Breast-Mammary: 0.0 / Esophagus: 0.0, 0.0312551199793416, 0.0, 0.0, 0.0 / Heart-Atrial-App: 0.0 / Heart-Ventricle: 0.0, 0.0 / Liver: 0.0, 0.0, 0.0, 0.0, 0.0, 0.0, 0.0 / Lung: 0.0, 0.0, 0.0, 0.0, 0.0, 0.0 / Muscle-Skeletal: 0.0, 0.0, 0.0, 0.0 / Nerve: 0.0, 0.0, 0.0, 0.0, 0.0, 0.0, 0.0 / Pituitary…
hsa-miR-11181-5p	5	ENSG00000007392.17, ENSG00000176845.13, ENSG00000162576.17, ENSG00000160862.13, ENSG00000175906.5	22	Adipose-Subcut, Adipose-Visceral, Artery-Aorta, Artery-Coronary, Artery-Tibial, Brain-Cerebellum, Brain-Cortex, Breast-Mammary, Colon-Sigmoid, Esophagus-Gastro, Esophagus-Mucosa, Esophagus-Muscle, Heart-L-Ventricle, Liver, Lung, Muscle-Skeletal, Nerve, Pituitary, Skin-Not-Exposed, Skin-Exposed, Testis, Thyroid	Adipose: 0.0, 0.0, 0.0, 0.0, 0.0 / Artery: 0.0, 0.0, 0.0, 0.0, 0.0, 0.0 / Brain-Cerebellum: 0.0, 0.0 / Breast-Mammary: 0.0 / Esophagus: 0.0, 0.0, 0.0, 0.0, 0.0 / Heart-Ventricle: 0.0, 0.0 / Liver: 0.0, 0.0, 0.0, 0.0, 0.0, 0.0, 0.0 / Lung: 0.0, 0.0, 0.0, 0.0, 0.0, 0.0 / Muscle-Skeletal: 0.0, 0.0, 0.0, 0.0 / Nerve: 0.0, 0.0, 0.0, 0.0, 0.0, 0.0, 0.0 / Pituitary: 0.0, 0.0, 0.0 / Skin: 0.0, 0.0, 0.0, …
hsa-miR-1178-3p	9	ENSG00000068001.14, ENSG00000235374.2, ENSG00000099624.8, ENSG00000164853.9, ENSG00000167522.16, ENSG00000284874.1, ENSG00000178381.12, ENSG00000180777.14, ENSG00000274748.1	20	Adipose-Subcut, Adipose-Visceral, Artery-Aorta, Artery-Coronary, Artery-Tibial, Brain-Cerebellum, Brain-Cortex, Breast-Mammary, Colon-Sigmoid, Esophagus-Gastro, Esophagus-Mucosa, Esophagus-Muscle, Liver, Lung, Nerve, Pituitary, Skin-Not-Exposed, Skin-Exposed, Testis, Thyroid	Adipose: 0.0, 0.0, 0.0, 0.1004685148251842, 0.0 / Artery: 0.0, 0.0, 0.0, 0.0, 0.0, 0.0 / Brain-Cerebellum: 0.0, 0.0 / Breast-Mammary: 0.0 / Esophagus: 0.0, 0.0, 0.0, 0.0, 0.0 / Liver: 0.0, 0.0, 0.0, 0.0, 0.0, 0.0, 0.0 / Lung: 0.0, 0.0, 0.0, 0.0, 0.0, 0.0 / Nerve: 0.0, 0.0, 0.0, 0.0, 0.0, 0.0, 0.0 / Pituitary: 0.0, 0.0263042986484851, 0.0 / Skin: 0.0, 0.0, 0.0, 0.0, 0.0, 0.0 / Testis: 0.0, 0.0, 0.…
hsa-miR-1179	17	ENSG00000107562.16, ENSG00000124493.14, ENSG00000268858.2, ENSG00000272636.4, ENSG00000148513.18, ENSG00000179403.12, ENSG00000268388.6, ENSG00000142623.11, ENSG00000215559.8, ENSG00000079557.5, ENSG00000175906.5, ENSG00000261150.3, ENSG00000119878.6, ENSG00000125571.9, ENSG00000144674.16, ENSG00000182700.5, ENSG00000112584.14	11	Adipose-Subcut, Brain-Cerebellum, Brain-Cortex, Breast-Mammary, Colon-Sigmoid, Esophagus-Mucosa, Liver, Pituitary, Skin-Not-Exposed, Skin-Exposed, Thyroid	Adipose: 30.47589502514905, 3.165741014044132, 31.980377696006705, 34.71187187210117, 4.476204965582434 / Brain-Cerebellum: 12.871973026254848, 28.87482985939173 / Breast-Mammary: 9.798169675303289 / Esophagus: 2.46938315922326, 4.938308956735976, 4.150320420430947, 1.6175973987595964, 3.64327970851717 / Liver: 3.784837361825589, 2.8348713079430192, 9.12858901333107, 2.192284016937519, 0.85298797…
hsa-miR-1180-3p	12	ENSG00000177283.8, ENSG00000073146.16, ENSG00000099624.8, ENSG00000127415.13, ENSG00000164853.9, ENSG00000280229.1, ENSG00000129946.10, ENSG00000110665.12, ENSG00000158050.5, ENSG00000168385.18, ENSG00000196576.16, ENSG00000238227.8	21	Adipose-Subcut, Adipose-Visceral, Artery-Aorta, Artery-Coronary, Artery-Tibial, Brain-Cerebellum, Brain-Cortex, Breast-Mammary, Colon-Sigmoid, Esophagus-Gastro, Esophagus-Muscle, Heart-Atrial-App, Heart-L-Ventricle, Lung, Muscle-Skeletal, Nerve, Pituitary, Skin-Not-Exposed, Skin-Exposed, Testis, Thyroid	Adipose: 7.093527290336416, 3.8591890456918936, 5.791141059138467, 11.302707917833231, 69.4466185595918 / Artery: 7.0935679372705565, 6.6985438079215935, 5.845918385975622, 9.194376061791589, 8.797024846197017, 4.780763869065272 / Brain-Cerebellum: 19.60631653005705, 13.602443508945838 / Breast-Mammary: 3.0148214385548577 / Esophagus: 9.683855526365726, 4.719523116880584, 11.648798490957446, 5.87…
hsa-miR-1182	505	ENSG00000010244.19, ENSG00000048544.6, ENSG00000068001.14, ENSG00000075618.18, ENSG00000079308.19, ENSG00000100034.14, ENSG00000100106.22, ENSG00000100307.13, ENSG00000100599.16, ENSG00000105127.10, ENSG00000106153.13, ENSG00000107562.16, ENSG00000108349.17, ENSG00000109919.10, ENSG00000110455.14, ENSG00000112679.14, ENSG00000117266.16, ENSG00000117480.16, ENSG00000119878.6, ENSG00000119927.14, E…	23	Adipose-Subcut, Adipose-Visceral, Artery-Aorta, Artery-Coronary, Artery-Tibial, Brain-Cerebellum, Brain-Cortex, Breast-Mammary, Colon-Sigmoid, Esophagus-Gastro, Esophagus-Mucosa, Esophagus-Muscle, Heart-Atrial-App, Heart-L-Ventricle, Liver, Lung, Muscle-Skeletal, Nerve, Pituitary, Skin-Not-Exposed, Skin-Exposed, Testis, Thyroid	Adipose: 0.0525446465950845, 0.0, 0.0, 0.0, 0.0 / Artery: 0.0, 0.0, 0.0, 0.0, 0.0, 0.0 / Brain-Cerebellum: 0.0, 0.0 / Breast-Mammary: 0.0 / Esophagus: 0.0, 0.0, 0.0, 0.0, 0.0 / Heart-Atrial-App: 0.0 / Heart-Ventricle: 0.0, 0.0 / Liver: 0.0, 0.0, 0.0, 0.0, 0.0, 0.0, 0.0 / Lung: 0.0296219244185342, 0.0, 0.0, 0.0, 0.0, 0.0 / Muscle-Skeletal: 0.0, 0.0, 0.0, 0.0 / Nerve: 0.0, 0.0, 0.0, 0.0, 0.04500660…
hsa-miR-1183	101	ENSG00000079308.19, ENSG00000100034.14, ENSG00000107562.16, ENSG00000109919.10, ENSG00000119927.14, ENSG00000135862.6, ENSG00000147224.13, ENSG00000156453.14, ENSG00000157978.12, ENSG00000166166.13, ENSG00000176845.13, ENSG00000272783.1, ENSG00000100311.17, ENSG00000128274.17, ENSG00000243449.6, ENSG00000163909.8, ENSG00000167173.19, ENSG00000176678.6, ENSG00000250986.1, ENSG00000279161.1, ENSG00…	23	Adipose-Subcut, Adipose-Visceral, Artery-Aorta, Artery-Coronary, Artery-Tibial, Brain-Cerebellum, Brain-Cortex, Breast-Mammary, Colon-Sigmoid, Esophagus-Gastro, Esophagus-Mucosa, Esophagus-Muscle, Heart-Atrial-App, Heart-L-Ventricle, Liver, Lung, Muscle-Skeletal, Nerve, Pituitary, Skin-Not-Exposed, Skin-Exposed, Testis, Thyroid	Adipose: 0.0, 0.0, 0.0, 0.0, 0.0 / Artery: 0.0, 0.0, 0.0, 0.0, 0.0, 0.0 / Brain-Cerebellum: 0.0, 0.0 / Breast-Mammary: 0.0 / Esophagus: 0.0, 0.0, 0.0, 0.0, 0.0 / Heart-Atrial-App: 0.0 / Heart-Ventricle: 0.0, 0.0 / Liver: 0.0, 0.0, 0.0, 0.0, 0.0, 0.0, 0.0 / Lung: 0.0, 0.0, 0.0, 0.0, 0.0, 0.0 / Muscle-Skeletal: 0.0, 0.0, 0.0, 0.0583769048821889 / Nerve: 0.0, 0.0, 0.0, 0.0, 0.0, 0.0, 0.0 / Pituitary…
hsa-miR-1185-1-3p	24	ENSG00000107562.16, ENSG00000144674.16, ENSG00000157978.12, ENSG00000176845.13, ENSG00000163909.8, ENSG00000224239.1, ENSG00000101290.14, ENSG00000235374.2, ENSG00000073146.16, ENSG00000225614.4, ENSG00000249626.1, ENSG00000148513.18, ENSG00000179403.12, ENSG00000268388.6, ENSG00000142623.11, ENSG00000116962.15, ENSG00000100311.17, ENSG00000144120.13, ENSG00000175906.5, ENSG00000261150.3, ENSG000…	23	Adipose-Subcut, Adipose-Visceral, Artery-Aorta, Artery-Coronary, Artery-Tibial, Brain-Cerebellum, Brain-Cortex, Breast-Mammary, Colon-Sigmoid, Esophagus-Gastro, Esophagus-Mucosa, Esophagus-Muscle, Heart-Atrial-App, Heart-L-Ventricle, Liver, Lung, Muscle-Skeletal, Nerve, Pituitary, Skin-Not-Exposed, Skin-Exposed, Testis, Thyroid	Adipose: 5.832455772054387, 2.472292982396369, 14.127433284395115, 5.827173859860688, 8.324170637749788 / Artery: 0.2470396794074323, 2.9463023060483544, 11.51844088762146, 2.354657284117358, 6.0779444391906665, 3.4643216442501963 / Brain-Cerebellum: 6.933248164252057, 14.75622219943678 / Breast-Mammary: 3.8128624075840847 / Esophagus: 3.9219614881781184, 9.126495033967752, 7.533354712714996, 0.8…
hsa-miR-1185-2-3p	33	ENSG00000010244.19, ENSG00000144674.16, ENSG00000156453.14, ENSG00000157978.12, ENSG00000196357.12, ENSG00000163909.8, ENSG00000198874.13, ENSG00000224239.1, ENSG00000235374.2, ENSG00000091490.11, ENSG00000124493.14, ENSG00000158604.15, ENSG00000168653.11, ENSG00000249626.1, ENSG00000134871.19, ENSG00000148513.18, ENSG00000105953.15, ENSG00000179403.12, ENSG00000129991.13, ENSG00000229980.5, ENSG…	23	Adipose-Subcut, Adipose-Visceral, Artery-Aorta, Artery-Coronary, Artery-Tibial, Brain-Cerebellum, Brain-Cortex, Breast-Mammary, Colon-Sigmoid, Esophagus-Gastro, Esophagus-Mucosa, Esophagus-Muscle, Heart-Atrial-App, Heart-L-Ventricle, Liver, Lung, Muscle-Skeletal, Nerve, Pituitary, Skin-Not-Exposed, Skin-Exposed, Testis, Thyroid	Adipose: 0.3415402028680497, 0.0602998288389358, 0.405748736627536, 0.5023425741259214, 1.0470654890251307 / Artery: 0.0352913827724903, 0.1981817694651359, 0.5449584936078969, 0.1868775622315364, 0.5198241954570965, 0.1385728657700078 / Brain-Cerebellum: 0.4262242723925446, 1.3663168703182202 / Breast-Mammary: 0.3103492657335883 / Esophagus: 0.1936771105273145, 0.5938472796074906, 0.523149632827…
hsa-miR-1197	209	ENSG00000010244.19, ENSG00000048544.6, ENSG00000079308.19, ENSG00000100034.14, ENSG00000107562.16, ENSG00000110455.14, ENSG00000112679.14, ENSG00000114738.11, ENSG00000117266.16, ENSG00000119927.14, ENSG00000122679.8, ENSG00000130522.6, ENSG00000144674.16, ENSG00000147224.13, ENSG00000156453.14, ENSG00000157978.12, ENSG00000158604.15, ENSG00000160789.23, ENSG00000164167.12, ENSG00000166166.13, EN…	23	Adipose-Subcut, Adipose-Visceral, Artery-Aorta, Artery-Coronary, Artery-Tibial, Brain-Cerebellum, Brain-Cortex, Breast-Mammary, Colon-Sigmoid, Esophagus-Gastro, Esophagus-Mucosa, Esophagus-Muscle, Heart-Atrial-App, Heart-L-Ventricle, Liver, Lung, Muscle-Skeletal, Nerve, Pituitary, Skin-Not-Exposed, Skin-Exposed, Testis, Thyroid	Adipose: 0.1050892931901691, 0.0602998288389358, 0.0368862487843214, 0.0502342574125921, 0.3141196467075392 / Artery: 0.0, 0.0264242359286848, 0.0743125218556223, 0.0, 0.0799729531472456, 0.0 / Brain-Cerebellum: 1.2786728171776338, 1.5484924530273163 / Breast-Mammary: 0.1330068281715378 / Esophagus: 0.0, 0.0937653599380248, 0.104629926565486, 0.1198220295377478, 0.1917515636061668 / Heart-Atrial-…
hsa-miR-1202	27	ENSG00000132635.17, ENSG00000254860.6, ENSG00000261039.3, ENSG00000173559.15, ENSG00000073146.16, ENSG00000099624.8, ENSG00000105404.11, ENSG00000127415.13, ENSG00000133519.12, ENSG00000148308.18, ENSG00000164853.9, ENSG00000177238.14, ENSG00000078808.19, ENSG00000225614.4, ENSG00000272512.1, ENSG00000160862.13, ENSG00000129946.10, ENSG00000117751.18, ENSG00000215559.8, ENSG00000129991.13, ENSG00…	20	Adipose-Subcut, Adipose-Visceral, Artery-Coronary, Artery-Tibial, Brain-Cerebellum, Brain-Cortex, Breast-Mammary, Colon-Sigmoid, Esophagus-Gastro, Esophagus-Mucosa, Heart-Atrial-App, Heart-L-Ventricle, Liver, Lung, Muscle-Skeletal, Pituitary, Skin-Not-Exposed, Skin-Exposed, Testis, Thyroid	Adipose: 0.0, 0.0, 0.0, 0.0, 0.0261766372256282 / Artery: 0.0, 0.0, 0.0, 0.0, 0.0, 0.0 / Brain-Cerebellum: 0.0, 0.0303625971181826 / Breast-Mammary: 0.0 / Esophagus: 0.0, 0.0, 0.0, 0.0, 0.0 / Heart-Atrial-App: 0.0 / Heart-Ventricle: 0.0, 0.0 / Liver: 0.0, 0.0, 0.0, 0.0, 0.0, 0.0, 0.0 / Lung: 0.0, 0.0, 0.0, 0.0, 0.0, 0.0 / Muscle-Skeletal: 0.0, 0.0, 0.0, 0.0 / Pituitary: 0.0, 0.0, 0.0 / Skin: 0.0,…
hsa-miR-1203	66	ENSG00000100034.14, ENSG00000107562.16, ENSG00000112679.14, ENSG00000119927.14, ENSG00000144674.16, ENSG00000157978.12, ENSG00000164167.12, ENSG00000165092.13, ENSG00000166166.13, ENSG00000176845.13, ENSG00000182700.5, ENSG00000279805.1, ENSG00000169252.6, ENSG00000223396.4, ENSG00000133454.16, ENSG00000163909.8, ENSG00000176678.6, ENSG00000240857.2, ENSG00000261039.3, ENSG00000119938.9, ENSG0000…	23	Adipose-Subcut, Adipose-Visceral, Artery-Aorta, Artery-Coronary, Artery-Tibial, Brain-Cerebellum, Brain-Cortex, Breast-Mammary, Colon-Sigmoid, Esophagus-Gastro, Esophagus-Mucosa, Esophagus-Muscle, Heart-Atrial-App, Heart-L-Ventricle, Liver, Lung, Muscle-Skeletal, Nerve, Pituitary, Skin-Not-Exposed, Skin-Exposed, Testis, Thyroid	Adipose: 0.0, 0.0, 0.0, 0.0, 0.0 / Artery: 0.0, 0.0, 0.0, 0.0, 0.0, 0.0 / Brain-Cerebellum: 0.0, 0.0 / Breast-Mammary: 0.0 / Esophagus: 0.0, 0.0, 0.0, 0.0, 0.0 / Heart-Atrial-App: 0.0 / Heart-Ventricle: 0.0, 0.0 / Liver: 0.0, 0.0, 0.0, 0.0, 0.0, 0.0, 0.0 / Lung: 0.0, 0.0, 0.0, 0.0, 0.0, 0.0 / Muscle-Skeletal: 0.0, 0.0, 0.0, 0.0 / Nerve: 0.0, 0.08565025847535, 0.0, 0.0, 0.0, 0.0, 0.0 / Pituitary: …
hsa-miR-1205	17	ENSG00000074660.16, ENSG00000132635.17, ENSG00000176845.13, ENSG00000261039.3, ENSG00000073146.16, ENSG00000099624.8, ENSG00000127415.13, ENSG00000164853.9, ENSG00000225614.4, ENSG00000158050.5, ENSG00000261150.3, ENSG00000013810.20, ENSG00000268812.3, ENSG00000141933.9, ENSG00000196576.16, ENSG00000238227.8, ENSG00000259349.2	22	Adipose-Subcut, Adipose-Visceral, Artery-Aorta, Artery-Coronary, Artery-Tibial, Brain-Cerebellum, Brain-Cortex, Breast-Mammary, Colon-Sigmoid, Esophagus-Gastro, Esophagus-Mucosa, Esophagus-Muscle, Heart-Atrial-App, Heart-L-Ventricle, Lung, Muscle-Skeletal, Nerve, Pituitary, Skin-Not-Exposed, Skin-Exposed, Testis, Thyroid	Adipose: 0.0, 0.0, 0.0, 0.0, 0.0 / Artery: 0.0, 0.0, 0.0, 0.0, 0.0, 0.0 / Brain-Cerebellum: 0.0, 0.0 / Breast-Mammary: 0.0 / Esophagus: 0.0, 0.0, 0.0, 0.0, 0.0 / Heart-Atrial-App: 0.0 / Heart-Ventricle: 0.0, 0.0 / Lung: 0.0, 0.0, 0.0, 0.0, 0.0, 0.0 / Muscle-Skeletal: 0.0, 0.0, 0.0, 0.0 / Nerve: 0.0, 0.0, 0.0, 0.0, 0.0, 0.0, 0.0 / Pituitary: 0.0, 0.0, 0.0 / Skin: 0.0, 0.0, 0.0, 0.0, 0.0, 0.0 / Tes…
hsa-miR-1206	222	ENSG00000010244.19, ENSG00000023839.12, ENSG00000048544.6, ENSG00000079308.19, ENSG00000092607.15, ENSG00000100034.14, ENSG00000102390.11, ENSG00000107562.16, ENSG00000109919.10, ENSG00000110455.14, ENSG00000114698.15, ENSG00000119878.6, ENSG00000119927.14, ENSG00000122679.8, ENSG00000133142.18, ENSG00000136932.14, ENSG00000137959.17, ENSG00000140332.17, ENSG00000144674.16, ENSG00000154262.13, EN…	23	Adipose-Subcut, Adipose-Visceral, Artery-Aorta, Artery-Coronary, Artery-Tibial, Brain-Cerebellum, Brain-Cortex, Breast-Mammary, Colon-Sigmoid, Esophagus-Gastro, Esophagus-Mucosa, Esophagus-Muscle, Heart-Atrial-App, Heart-L-Ventricle, Liver, Lung, Muscle-Skeletal, Nerve, Pituitary, Skin-Not-Exposed, Skin-Exposed, Testis, Thyroid	Adipose: 0.0, 0.0, 0.0, 0.0, 0.0 / Artery: 0.0, 0.0, 0.0, 0.0, 0.0, 0.0 / Brain-Cerebellum: 0.0, 0.0 / Breast-Mammary: 0.0 / Esophagus: 0.0, 0.0, 0.0, 0.0, 0.0 / Heart-Atrial-App: 0.0 / Heart-Ventricle: 0.0, 0.0 / Liver: 0.0, 0.0, 0.0, 0.0, 0.0, 0.0, 0.0 / Lung: 0.0, 0.0, 0.0, 0.0, 0.0, 0.0 / Muscle-Skeletal: 0.0, 0.0, 0.0, 0.0 / Nerve: 0.0, 0.0, 0.0, 0.0, 0.0, 0.0, 0.0 / Pituitary: 0.0, 0.0, 0.0…
hsa-miR-1207-3p	34	ENSG00000157978.12, ENSG00000166166.13, ENSG00000176720.6, ENSG00000176845.13, ENSG00000186827.11, ENSG00000181396.13, ENSG00000198355.5, ENSG00000182492.16, ENSG00000196924.19, ENSG00000272512.1, ENSG00000235374.2, ENSG00000073146.16, ENSG00000078808.19, ENSG00000099624.8, ENSG00000101199.13, ENSG00000101210.13, ENSG00000124493.14, ENSG00000162576.17, ENSG00000225614.4, ENSG00000179403.12, ENSG0…	23	Adipose-Subcut, Adipose-Visceral, Artery-Aorta, Artery-Coronary, Artery-Tibial, Brain-Cerebellum, Brain-Cortex, Breast-Mammary, Colon-Sigmoid, Esophagus-Gastro, Esophagus-Mucosa, Esophagus-Muscle, Heart-Atrial-App, Heart-L-Ventricle, Liver, Lung, Muscle-Skeletal, Nerve, Pituitary, Skin-Not-Exposed, Skin-Exposed, Testis, Thyroid	Adipose: 0.0, 0.0, 0.0, 0.0, 0.0 / Artery: 0.0, 0.0, 0.0, 0.0, 0.0, 0.0 / Brain-Cerebellum: 0.0, 0.0 / Breast-Mammary: 0.0 / Esophagus: 0.0, 0.0, 0.0, 0.0, 0.0 / Heart-Atrial-App: 0.0 / Heart-Ventricle: 0.0, 0.0 / Liver: 0.0, 0.0, 0.0, 0.0, 0.0, 0.0, 0.0 / Lung: 0.0, 0.0, 0.0, 0.0, 0.0, 0.0 / Muscle-Skeletal: 0.0, 0.0, 0.0, 0.0 / Nerve: 0.0, 0.0, 0.0, 0.0, 0.0, 0.0, 0.0 / Pituitary: 0.0, 0.0, 0.0…
hsa-miR-1207-5p	505	ENSG00000010244.19, ENSG00000048544.6, ENSG00000068001.14, ENSG00000075618.18, ENSG00000079308.19, ENSG00000100034.14, ENSG00000100106.22, ENSG00000100307.13, ENSG00000100599.16, ENSG00000105127.10, ENSG00000106153.13, ENSG00000107562.16, ENSG00000108349.17, ENSG00000109919.10, ENSG00000110455.14, ENSG00000112679.14, ENSG00000117266.16, ENSG00000117480.16, ENSG00000119878.6, ENSG00000119927.14, E…	23	Adipose-Subcut, Adipose-Visceral, Artery-Aorta, Artery-Coronary, Artery-Tibial, Brain-Cerebellum, Brain-Cortex, Breast-Mammary, Colon-Sigmoid, Esophagus-Gastro, Esophagus-Mucosa, Esophagus-Muscle, Heart-Atrial-App, Heart-L-Ventricle, Liver, Lung, Muscle-Skeletal, Nerve, Pituitary, Skin-Not-Exposed, Skin-Exposed, Testis, Thyroid	Adipose: 0.0525446465950845, 0.0, 0.0, 0.0, 0.0 / Artery: 0.0, 0.0, 0.0, 0.0, 0.0399864765736228, 0.0 / Brain-Cerebellum: 0.0, 0.0 / Breast-Mammary: 0.0 / Esophagus: 0.0, 0.0, 0.0, 0.0, 0.0 / Heart-Atrial-App: 0.0 / Heart-Ventricle: 0.0, 0.0 / Liver: 0.0, 0.0, 0.0, 0.0337274464144233, 0.0, 0.0, 0.0 / Lung: 0.0, 0.0, 0.0, 0.0, 0.0, 0.0 / Muscle-Skeletal: 0.0, 0.0, 0.0, 0.0 / Nerve: 0.0, 0.04282512…
hsa-miR-1208	18	ENSG00000130522.6, ENSG00000157978.12, ENSG00000163909.8, ENSG00000196357.12, ENSG00000235374.2, ENSG00000073146.16, ENSG00000167522.16, ENSG00000225614.4, ENSG00000179403.12, ENSG00000110958.16, ENSG00000100034.14, ENSG00000100311.17, ENSG00000160255.18, ENSG00000175906.5, ENSG00000261150.3, ENSG00000177106.16, ENSG00000196531.14, ENSG00000160072.20	15	Adipose-Subcut, Adipose-Visceral, Artery-Aorta, Artery-Coronary, Artery-Tibial, Brain-Cerebellum, Brain-Cortex, Colon-Sigmoid, Esophagus-Gastro, Lung, Nerve, Skin-Not-Exposed, Skin-Exposed, Testis, Thyroid	Adipose: 0.0, 0.0, 0.0, 0.0, 0.0 / Artery: 0.0, 0.0, 0.0, 0.0, 0.0, 0.0 / Brain-Cerebellum: 0.0, 0.0 / Esophagus: 0.0, 0.0, 0.0, 0.0, 0.0 / Lung: 0.0, 0.0, 0.0, 0.0, 0.0, 0.0 / Nerve: 0.0, 0.0, 0.0, 0.0, 0.0, 0.0, 0.0 / Skin: 0.0, 0.0, 0.0, 0.0, 0.0, 0.0 / Testis: 0.0, 0.0, 0.0, 0.0 / Thyroid: 0.0, 0.0, 0.0, 0.0
hsa-miR-12113	38	ENSG00000107562.16, ENSG00000119927.14, ENSG00000156453.14, ENSG00000182700.5, ENSG00000158604.15, ENSG00000169252.6, ENSG00000079308.19, ENSG00000163961.4, ENSG00000167173.19, ENSG00000174775.17, ENSG00000101290.14, ENSG00000235374.2, ENSG00000124493.14, ENSG00000157978.12, ENSG00000276649.1, ENSG00000225614.4, ENSG00000148513.18, ENSG00000160862.13, ENSG00000105953.15, ENSG00000179403.12, ENSG0…	20	Adipose-Subcut, Adipose-Visceral, Artery-Aorta, Artery-Coronary, Artery-Tibial, Brain-Cerebellum, Brain-Cortex, Breast-Mammary, Colon-Sigmoid, Esophagus-Gastro, Esophagus-Mucosa, Esophagus-Muscle, Heart-Atrial-App, Lung, Nerve, Pituitary, Skin-Not-Exposed, Skin-Exposed, Testis, Thyroid	Adipose: 0.0, 0.0, 0.0, 0.0, 0.0 / Artery: 0.0, 0.0, 0.0, 0.0, 0.0, 0.0 / Brain-Cerebellum: 0.0, 0.0 / Breast-Mammary: 0.0 / Esophagus: 0.0, 0.0, 0.0, 0.0, 0.0 / Heart-Atrial-App: 0.0 / Lung: 0.0296219244185342, 0.0, 0.0, 0.0, 0.0, 0.0 / Nerve: 0.0, 0.0, 0.0, 0.0, 0.0, 0.0, 0.0 / Pituitary: 0.0, 0.0, 0.0 / Skin: 0.0, 0.0, 0.0, 0.0, 0.0, 0.0 / Testis: 0.0, 0.0, 0.0, 0.0 / Thyroid: 0.0, 0.0, 0.0, 0…
hsa-miR-12114	169	ENSG00000079308.19, ENSG00000107562.16, ENSG00000112679.14, ENSG00000117266.16, ENSG00000119927.14, ENSG00000130522.6, ENSG00000140332.17, ENSG00000148308.18, ENSG00000156453.14, ENSG00000157978.12, ENSG00000158604.15, ENSG00000160789.23, ENSG00000166166.13, ENSG00000168874.13, ENSG00000181396.13, ENSG00000182700.5, ENSG00000184634.16, ENSG00000272783.1, ENSG00000277494.2, ENSG00000169252.6, ENSG…	23	Adipose-Subcut, Adipose-Visceral, Artery-Aorta, Artery-Coronary, Artery-Tibial, Brain-Cerebellum, Brain-Cortex, Breast-Mammary, Colon-Sigmoid, Esophagus-Gastro, Esophagus-Mucosa, Esophagus-Muscle, Heart-Atrial-App, Heart-L-Ventricle, Liver, Lung, Muscle-Skeletal, Nerve, Pituitary, Skin-Not-Exposed, Skin-Exposed, Testis, Thyroid	Adipose: 0.0525446465950845, 0.0602998288389358, 0.1475449951372858, 0.0, 0.104706548902513 / Artery: 0.0705827655449806, 0.0396363538930271, 0.1486250437112446, 0.0, 0.1199594297208684, 0.0692864328850039 / Brain-Cerebellum: 0.0, 0.1518129855909134 / Breast-Mammary: 0.1330068281715378 / Esophagus: 0.0968385552636572, 0.0, 0.0, 0.0, 0.0639171878687222 / Heart-Atrial-App: 0.0 / Heart-Ventricle: 0.…
hsa-miR-12115	32	ENSG00000107562.16, ENSG00000157978.12, ENSG00000166166.13, ENSG00000177706.9, ENSG00000163909.8, ENSG00000167173.19, ENSG00000235374.2, ENSG00000073146.16, ENSG00000099624.8, ENSG00000101210.13, ENSG00000104142.11, ENSG00000108010.12, ENSG00000124493.14, ENSG00000136213.10, ENSG00000218672.1, ENSG00000284874.1, ENSG00000148513.18, ENSG00000179403.12, ENSG00000268388.6, ENSG00000142623.11, ENSG00…	20	Adipose-Subcut, Adipose-Visceral, Artery-Aorta, Artery-Coronary, Artery-Tibial, Brain-Cerebellum, Brain-Cortex, Breast-Mammary, Colon-Sigmoid, Esophagus-Gastro, Esophagus-Mucosa, Esophagus-Muscle, Lung, Muscle-Skeletal, Nerve, Pituitary, Skin-Not-Exposed, Skin-Exposed, Testis, Thyroid	Adipose: 0.0, 0.0, 0.0, 0.0, 0.0 / Artery: 0.0, 0.0, 0.0, 0.0, 0.0, 0.0 / Brain-Cerebellum: 0.0, 0.0 / Breast-Mammary: 0.0 / Esophagus: 0.0, 0.0, 0.0, 0.0, 0.0 / Lung: 0.0, 0.0, 0.0, 0.0, 0.0, 0.0 / Muscle-Skeletal: 0.0, 0.0, 0.0, 0.0 / Nerve: 0.0, 0.0, 0.0, 0.0, 0.0450066069699031, 0.0, 0.0 / Pituitary: 0.0, 0.0, 0.0 / Skin: 0.0, 0.0, 0.0, 0.0, 0.0, 0.0 / Testis: 0.0716501161466295, 0.0, 0.0, 0.…
hsa-miR-12116	5	ENSG00000007392.17, ENSG00000176845.13, ENSG00000162576.17, ENSG00000160862.13, ENSG00000175906.5	22	Adipose-Subcut, Adipose-Visceral, Artery-Aorta, Artery-Coronary, Artery-Tibial, Brain-Cerebellum, Brain-Cortex, Breast-Mammary, Colon-Sigmoid, Esophagus-Gastro, Esophagus-Mucosa, Esophagus-Muscle, Heart-L-Ventricle, Liver, Lung, Muscle-Skeletal, Nerve, Pituitary, Skin-Not-Exposed, Skin-Exposed, Testis, Thyroid	Adipose: 0.0, 0.0301499144194679, 0.0, 0.0, 0.0 / Artery: 0.0, 0.0, 0.0, 0.0, 0.0399864765736228, 0.0 / Brain-Cerebellum: 0.0, 0.0 / Breast-Mammary: 0.0 / Esophagus: 0.0, 0.0, 0.0, 0.0, 0.0 / Heart-Ventricle: 0.0, 0.0 / Liver: 0.0, 0.0, 0.0316964896296217, 0.0, 0.1003515263793304, 0.0948457679770905, 0.0 / Lung: 0.0, 0.0315100286337932, 0.0, 0.0, 0.0296725092628672, 0.0 / Muscle-Skeletal: 0.0, 0.…
hsa-miR-12117	70	ENSG00000079308.19, ENSG00000107562.16, ENSG00000112679.14, ENSG00000119878.6, ENSG00000119927.14, ENSG00000122679.8, ENSG00000140332.17, ENSG00000144674.16, ENSG00000156453.14, ENSG00000157978.12, ENSG00000182700.5, ENSG00000169252.6, ENSG00000181396.13, ENSG00000198355.5, ENSG00000130037.5, ENSG00000133454.16, ENSG00000163909.8, ENSG00000167173.19, ENSG00000176678.6, ENSG00000182492.16, ENSG000…	23	Adipose-Subcut, Adipose-Visceral, Artery-Aorta, Artery-Coronary, Artery-Tibial, Brain-Cerebellum, Brain-Cortex, Breast-Mammary, Colon-Sigmoid, Esophagus-Gastro, Esophagus-Mucosa, Esophagus-Muscle, Heart-Atrial-App, Heart-L-Ventricle, Liver, Lung, Muscle-Skeletal, Nerve, Pituitary, Skin-Not-Exposed, Skin-Exposed, Testis, Thyroid	Adipose: 0.0, 0.0, 0.0, 0.0, 0.0 / Artery: 0.0, 0.0, 0.0, 0.0, 0.0, 0.0692864328850039 / Brain-Cerebellum: 0.0, 0.0 / Breast-Mammary: 0.0886712187810252 / Esophagus: 0.0, 0.0, 0.0, 0.0, 0.0 / Heart-Atrial-App: 0.0 / Heart-Ventricle: 0.0, 0.0 / Liver: 0.0, 0.0, 0.0, 0.0, 0.0, 0.0, 0.0 / Lung: 0.0, 0.0, 0.0, 0.0, 0.0, 0.048559544247311 / Muscle-Skeletal: 0.0, 0.0, 0.0, 0.0 / Nerve: 0.0, 0.0, 0.0, 0…
hsa-miR-12119	93	ENSG00000074660.16, ENSG00000079308.19, ENSG00000107562.16, ENSG00000117266.16, ENSG00000119927.14, ENSG00000135862.6, ENSG00000144674.16, ENSG00000147224.13, ENSG00000157978.12, ENSG00000176845.13, ENSG00000181092.10, ENSG00000182700.5, ENSG00000279805.1, ENSG00000119650.13, ENSG00000169252.6, ENSG00000177706.9, ENSG00000223396.4, ENSG00000075426.12, ENSG00000163909.8, ENSG00000176678.6, ENSG000…	23	Adipose-Subcut, Adipose-Visceral, Artery-Aorta, Artery-Coronary, Artery-Tibial, Brain-Cerebellum, Brain-Cortex, Breast-Mammary, Colon-Sigmoid, Esophagus-Gastro, Esophagus-Mucosa, Esophagus-Muscle, Heart-Atrial-App, Heart-L-Ventricle, Liver, Lung, Muscle-Skeletal, Nerve, Pituitary, Skin-Not-Exposed, Skin-Exposed, Testis, Thyroid	Adipose: 0.0, 0.0, 0.0, 0.0, 0.0 / Artery: 0.0, 0.0, 0.0, 0.0, 0.0, 0.0 / Brain-Cerebellum: 0.0, 0.0 / Breast-Mammary: 0.0 / Esophagus: 0.0, 0.0, 0.0, 0.0, 0.0 / Heart-Atrial-App: 0.0 / Heart-Ventricle: 0.0, 0.0 / Liver: 0.0, 0.0, 0.0, 0.0, 0.0, 0.0, 0.0 / Lung: 0.0, 0.0, 0.0, 0.0, 0.0, 0.0 / Muscle-Skeletal: 0.0, 0.0, 0.0, 0.0 / Nerve: 0.0, 0.0, 0.0, 0.0, 0.0, 0.0, 0.0 / Pituitary: 0.0, 0.0, 0.0…
hsa-miR-12121	21	ENSG00000177283.8, ENSG00000235374.2, ENSG00000073146.16, ENSG00000099624.8, ENSG00000127415.13, ENSG00000160948.14, ENSG00000164853.9, ENSG00000167522.16, ENSG00000225614.4, ENSG00000179403.12, ENSG00000129991.13, ENSG00000185100.11, ENSG00000160255.18, ENSG00000158050.5, ENSG00000175906.5, ENSG00000261150.3, ENSG00000013810.20, ENSG00000168385.18, ENSG00000177106.16, ENSG00000177673.4, ENSG0000…	22	Adipose-Subcut, Adipose-Visceral, Artery-Aorta, Artery-Coronary, Artery-Tibial, Brain-Cerebellum, Brain-Cortex, Breast-Mammary, Colon-Sigmoid, Esophagus-Gastro, Esophagus-Muscle, Heart-Atrial-App, Heart-L-Ventricle, Liver, Lung, Muscle-Skeletal, Nerve, Pituitary, Skin-Not-Exposed, Skin-Exposed, Testis, Thyroid	Adipose: 0.0, 0.0, 0.0, 0.0, 0.0 / Artery: 0.0, 0.0, 0.0, 0.0, 0.0, 0.0 / Brain-Cerebellum: 0.0, 0.0 / Breast-Mammary: 0.0 / Esophagus: 0.0, 0.0, 0.0, 0.0, 0.0 / Heart-Atrial-App: 0.0 / Heart-Ventricle: 0.0, 0.0 / Liver: 0.0, 0.0, 0.0, 0.0, 0.0, 0.0, 0.0 / Lung: 0.0, 0.0, 0.0, 0.0, 0.0, 0.0 / Muscle-Skeletal: 0.0, 0.0, 0.0, 0.0 / Nerve: 0.0, 0.0, 0.0, 0.0, 0.0, 0.0, 0.0 / Pituitary: 0.0, 0.0, 0.0…
hsa-miR-12122	87	ENSG00000048544.6, ENSG00000107562.16, ENSG00000119878.6, ENSG00000144674.16, ENSG00000157978.12, ENSG00000164167.12, ENSG00000165092.13, ENSG00000168229.4, ENSG00000182700.5, ENSG00000169252.6, ENSG00000079308.19, ENSG00000133454.16, ENSG00000164266.11, ENSG00000176678.6, ENSG00000235162.9, ENSG00000240857.2, ENSG00000279302.3, ENSG00000115165.10, ENSG00000261051.1, ENSG00000182158.15, ENSG00000…	22	Adipose-Subcut, Adipose-Visceral, Artery-Aorta, Artery-Coronary, Artery-Tibial, Brain-Cerebellum, Brain-Cortex, Breast-Mammary, Colon-Sigmoid, Esophagus-Mucosa, Esophagus-Muscle, Heart-Atrial-App, Heart-L-Ventricle, Liver, Lung, Muscle-Skeletal, Nerve, Pituitary, Skin-Not-Exposed, Skin-Exposed, Testis, Thyroid	Adipose: 0.0, 0.0, 0.0, 0.0, 0.0 / Artery: 0.0, 0.0, 0.0, 0.0, 0.0, 0.0 / Brain-Cerebellum: 0.0, 0.0 / Breast-Mammary: 0.0443356093905126 / Esophagus: 0.0, 0.0, 0.0, 0.0, 0.0 / Heart-Atrial-App: 0.0 / Heart-Ventricle: 0.0, 0.0 / Liver: 0.0, 0.0, 0.0, 0.0, 0.0, 0.0, 0.0 / Lung: 0.0, 0.0, 0.0, 0.0, 0.0, 0.0 / Muscle-Skeletal: 0.0, 0.0, 0.0, 0.0 / Nerve: 0.0, 0.0, 0.0, 0.0, 0.0, 0.0, 0.0 / Pituitary…
hsa-miR-12123	69	ENSG00000102390.11, ENSG00000107562.16, ENSG00000110455.14, ENSG00000119878.6, ENSG00000144674.16, ENSG00000164167.12, ENSG00000165092.13, ENSG00000169252.6, ENSG00000229246.2, ENSG00000176678.6, ENSG00000232186.1, ENSG00000240857.2, ENSG00000115165.10, ENSG00000268521.1, ENSG00000101290.14, ENSG00000232611.1, ENSG00000235374.2, ENSG00000134899.23, ENSG00000135750.15, ENSG00000156299.13, ENSG0000…	23	Adipose-Subcut, Adipose-Visceral, Artery-Aorta, Artery-Coronary, Artery-Tibial, Brain-Cerebellum, Brain-Cortex, Breast-Mammary, Colon-Sigmoid, Esophagus-Gastro, Esophagus-Mucosa, Esophagus-Muscle, Heart-Atrial-App, Heart-L-Ventricle, Liver, Lung, Muscle-Skeletal, Nerve, Pituitary, Skin-Not-Exposed, Skin-Exposed, Testis, Thyroid	Adipose: 0.0, 0.0, 0.0, 0.0, 0.0 / Artery: 0.0, 0.0, 0.0, 0.0, 0.0, 0.0 / Brain-Cerebellum: 0.0, 0.0 / Breast-Mammary: 0.0 / Esophagus: 0.0, 0.0, 0.0, 0.0, 0.0 / Heart-Atrial-App: 0.0 / Heart-Ventricle: 0.0, 0.0 / Liver: 0.0, 0.0, 0.0, 0.0, 0.0, 0.0, 0.0 / Lung: 0.0, 0.0, 0.0, 0.0, 0.0, 0.0 / Muscle-Skeletal: 0.0, 0.0, 0.0509275420501712, 0.0 / Nerve: 0.0, 0.0, 0.0, 0.0, 0.0, 0.0, 0.0 / Pituitary…
hsa-miR-12125	16	ENSG00000107562.16, ENSG00000144674.16, ENSG00000169252.6, ENSG00000130037.5, ENSG00000117480.16, ENSG00000148513.18, ENSG00000268388.6, ENSG00000215559.8, ENSG00000286156.1, ENSG00000079557.5, ENSG00000276868.1, ENSG00000175906.5, ENSG00000125571.9, ENSG00000162980.17, ENSG00000185963.14, ENSG00000175820.4	15	Adipose-Subcut, Adipose-Visceral, Artery-Aorta, Artery-Coronary, Artery-Tibial, Brain-Cerebellum, Breast-Mammary, Colon-Sigmoid, Esophagus-Mucosa, Liver, Lung, Pituitary, Skin-Not-Exposed, Skin-Exposed, Testis	Adipose: 0.0788169698926268, 0.0301499144194679, 0.331976239058893, 0.3014055444755528, 0.0261766372256282 / Artery: 0.1058741483174709, 0.0, 0.0, 0.0747510248926145, 0.0399864765736228, 0.0692864328850039 / Brain-Cerebellum: 0.0, 0.0 / Breast-Mammary: 0.0443356093905126 / Esophagus: 0.0, 0.156275599896708, 0.4185197062619442, 0.0299555073844369, 0.1278343757374445 / Liver: 0.0479093336939948, 0.…
hsa-miR-12126	91	ENSG00000010244.19, ENSG00000100034.14, ENSG00000107562.16, ENSG00000119927.14, ENSG00000130522.6, ENSG00000144674.16, ENSG00000147224.13, ENSG00000156453.14, ENSG00000157978.12, ENSG00000198598.7, ENSG00000125730.17, ENSG00000169252.6, ENSG00000177706.9, ENSG00000196357.12, ENSG00000134871.19, ENSG00000163909.8, ENSG00000167173.19, ENSG00000176678.6, ENSG00000198874.13, ENSG00000185347.18, ENSG0…	23	Adipose-Subcut, Adipose-Visceral, Artery-Aorta, Artery-Coronary, Artery-Tibial, Brain-Cerebellum, Brain-Cortex, Breast-Mammary, Colon-Sigmoid, Esophagus-Gastro, Esophagus-Mucosa, Esophagus-Muscle, Heart-Atrial-App, Heart-L-Ventricle, Liver, Lung, Muscle-Skeletal, Nerve, Pituitary, Skin-Not-Exposed, Skin-Exposed, Testis, Thyroid	Adipose: 0.0, 0.0, 0.0, 0.0, 0.0 / Artery: 0.0, 0.0, 0.0, 0.0, 0.0, 0.0 / Brain-Cerebellum: 0.0, 0.0 / Breast-Mammary: 0.0 / Esophagus: 0.0, 0.0, 0.0, 0.0, 0.0 / Heart-Atrial-App: 0.0 / Heart-Ventricle: 0.0, 0.0 / Liver: 0.0, 0.0, 0.0, 0.0, 0.0, 0.0, 0.0 / Lung: 0.0, 0.0, 0.0, 0.0, 0.0, 0.0 / Muscle-Skeletal: 0.0, 0.0, 0.0, 0.0 / Nerve: 0.0, 0.0, 0.0, 0.0, 0.0, 0.0, 0.0 / Pituitary: 0.0, 0.0, 0.0…
hsa-miR-12127	221	ENSG00000010244.19, ENSG00000048544.6, ENSG00000074660.16, ENSG00000100034.14, ENSG00000107562.16, ENSG00000109919.10, ENSG00000110455.14, ENSG00000112679.14, ENSG00000112759.19, ENSG00000114738.11, ENSG00000117266.16, ENSG00000119927.14, ENSG00000128274.17, ENSG00000130303.14, ENSG00000130522.6, ENSG00000144674.16, ENSG00000147224.13, ENSG00000156453.14, ENSG00000157978.12, ENSG00000160789.23, E…	23	Adipose-Subcut, Adipose-Visceral, Artery-Aorta, Artery-Coronary, Artery-Tibial, Brain-Cerebellum, Brain-Cortex, Breast-Mammary, Colon-Sigmoid, Esophagus-Gastro, Esophagus-Mucosa, Esophagus-Muscle, Heart-Atrial-App, Heart-L-Ventricle, Liver, Lung, Muscle-Skeletal, Nerve, Pituitary, Skin-Not-Exposed, Skin-Exposed, Testis, Thyroid	Adipose: 0.0, 0.0, 0.0, 0.0, 0.0 / Artery: 0.0, 0.0, 0.0, 0.0, 0.0, 0.0 / Brain-Cerebellum: 0.0, 0.0 / Breast-Mammary: 0.0 / Esophagus: 0.0, 0.0, 0.0, 0.0, 0.0 / Heart-Atrial-App: 0.0 / Heart-Ventricle: 0.0, 0.0 / Liver: 0.0, 0.0, 0.0, 0.0, 0.0, 0.0, 0.0 / Lung: 0.0, 0.0, 0.0, 0.0, 0.0, 0.0 / Muscle-Skeletal: 0.0, 0.0, 0.0, 0.0 / Nerve: 0.0, 0.0, 0.0, 0.0, 0.0, 0.0, 0.0 / Pituitary: 0.0, 0.0, 0.0…
hsa-miR-12128	68	ENSG00000074660.16, ENSG00000107562.16, ENSG00000119878.6, ENSG00000140332.17, ENSG00000144674.16, ENSG00000156453.14, ENSG00000165092.13, ENSG00000175137.11, ENSG00000182700.5, ENSG00000279805.1, ENSG00000169252.6, ENSG00000177706.9, ENSG00000223396.4, ENSG00000075426.12, ENSG00000079308.19, ENSG00000154813.10, ENSG00000176678.6, ENSG00000240857.2, ENSG00000273015.2, ENSG00000232611.1, ENSG00000…	23	Adipose-Subcut, Adipose-Visceral, Artery-Aorta, Artery-Coronary, Artery-Tibial, Brain-Cerebellum, Brain-Cortex, Breast-Mammary, Colon-Sigmoid, Esophagus-Gastro, Esophagus-Mucosa, Esophagus-Muscle, Heart-Atrial-App, Heart-L-Ventricle, Liver, Lung, Muscle-Skeletal, Nerve, Pituitary, Skin-Not-Exposed, Skin-Exposed, Testis, Thyroid	Adipose: 0.0, 0.0, 0.0, 0.0, 0.0 / Artery: 0.0, 0.0, 0.0, 0.0, 0.0, 0.0 / Brain-Cerebellum: 0.0, 0.0 / Breast-Mammary: 0.0 / Esophagus: 0.0, 0.0, 0.0, 0.0, 0.0 / Heart-Atrial-App: 0.0 / Heart-Ventricle: 0.0, 0.0 / Liver: 0.0, 0.0, 0.0, 0.0, 0.0, 0.0, 0.0 / Lung: 0.0, 0.0315100286337932, 0.0, 0.0, 0.0, 0.0 / Muscle-Skeletal: 0.0, 0.0, 0.0254637710250856, 0.0 / Nerve: 0.0, 0.042825129237675, 0.0, 0…
hsa-miR-12129	162	ENSG00000048544.6, ENSG00000079308.19, ENSG00000100284.22, ENSG00000107562.16, ENSG00000112679.14, ENSG00000114738.11, ENSG00000119927.14, ENSG00000138166.6, ENSG00000140332.17, ENSG00000148308.18, ENSG00000156453.14, ENSG00000157978.12, ENSG00000158604.15, ENSG00000160789.23, ENSG00000166166.13, ENSG00000168874.13, ENSG00000176845.13, ENSG00000182700.5, ENSG00000184634.16, ENSG00000272783.1, ENS…	23	Adipose-Subcut, Adipose-Visceral, Artery-Aorta, Artery-Coronary, Artery-Tibial, Brain-Cerebellum, Brain-Cortex, Breast-Mammary, Colon-Sigmoid, Esophagus-Gastro, Esophagus-Mucosa, Esophagus-Muscle, Heart-Atrial-App, Heart-L-Ventricle, Liver, Lung, Muscle-Skeletal, Nerve, Pituitary, Skin-Not-Exposed, Skin-Exposed, Testis, Thyroid	Adipose: 0.0262723232975422, 0.0602998288389358, 0.1106587463529643, 0.0502342574125921, 0.0 / Artery: 0.0, 0.0132121179643423, 0.0, 0.0, 0.0, 0.0 / Brain-Cerebellum: 0.0284149514928363, 0.0 / Breast-Mammary: 0.0 / Esophagus: 0.0, 0.0, 0.0, 0.0, 0.0 / Heart-Atrial-App: 0.0 / Heart-Ventricle: 0.0, 0.0 / Liver: 0.0, 0.0, 0.0, 0.0, 0.0, 0.0, 0.0837899770708727 / Lung: 0.0296219244185342, 0.063020057…
hsa-miR-12130	9	ENSG00000107562.16, ENSG00000185485.14, ENSG00000272783.1, ENSG00000078808.19, ENSG00000225614.4, ENSG00000179403.12, ENSG00000215559.8, ENSG00000261150.3, ENSG00000238227.8	20	Adipose-Subcut, Adipose-Visceral, Artery-Coronary, Brain-Cerebellum, Brain-Cortex, Breast-Mammary, Colon-Sigmoid, Esophagus-Gastro, Esophagus-Mucosa, Esophagus-Muscle, Heart-L-Ventricle, Liver, Lung, Muscle-Skeletal, Nerve, Pituitary, Skin-Not-Exposed, Skin-Exposed, Testis, Thyroid	Adipose: 0.0, 0.0, 0.0, 0.0, 0.0 / Artery: 0.0, 0.0, 0.0, 0.0, 0.0, 0.0 / Brain-Cerebellum: 0.0, 0.0 / Breast-Mammary: 0.0 / Esophagus: 0.0, 0.0, 0.0, 0.0, 0.0 / Heart-Ventricle: 0.0, 0.0 / Liver: 0.0, 0.0, 0.0, 0.0, 0.0, 0.0, 0.0 / Lung: 0.0, 0.0, 0.0, 0.0, 0.0, 0.0 / Muscle-Skeletal: 0.0, 0.0, 0.0, 0.0 / Nerve: 0.0, 0.0, 0.0, 0.0, 0.0, 0.0, 0.0 / Pituitary: 0.0, 0.0, 0.0 / Skin: 0.0, 0.0, 0.0, …
hsa-miR-12131	5	ENSG00000272783.1, ENSG00000178623.12, ENSG00000235374.2, ENSG00000136213.10, ENSG00000261150.3	14	Adipose-Subcut, Adipose-Visceral, Artery-Coronary, Artery-Tibial, Brain-Cerebellum, Breast-Mammary, Colon-Sigmoid, Esophagus-Gastro, Esophagus-Muscle, Lung, Pituitary, Skin-Exposed, Testis, Thyroid	Adipose: 0.2101785863803383, 0.0, 0.2213174927059287, 0.0, 0.0 / Artery: 0.0, 0.0, 0.0, 0.0, 0.0, 0.0 / Brain-Cerebellum: 0.0, 0.0303625971181826 / Breast-Mammary: 0.0 / Esophagus: 0.0, 0.156275599896708, 0.0697532843769906, 0.0, 0.0 / Lung: 0.0, 0.0, 0.0, 0.0294372963656625, 0.0296725092628672, 0.0 / Pituitary: 0.0, 0.0, 0.0 / Skin: 0.0, 0.0371409070860598, 0.0493296105920539, 0.0198351945258354…
hsa-miR-12132	196	ENSG00000048544.6, ENSG00000092607.15, ENSG00000107562.16, ENSG00000110455.14, ENSG00000112679.14, ENSG00000114698.15, ENSG00000119878.6, ENSG00000119927.14, ENSG00000122679.8, ENSG00000137959.17, ENSG00000144674.16, ENSG00000155100.11, ENSG00000156453.14, ENSG00000157978.12, ENSG00000164167.12, ENSG00000165092.13, ENSG00000168229.4, ENSG00000169252.6, ENSG00000182700.5, ENSG00000215105.4, ENSG00…	23	Adipose-Subcut, Adipose-Visceral, Artery-Aorta, Artery-Coronary, Artery-Tibial, Brain-Cerebellum, Brain-Cortex, Breast-Mammary, Colon-Sigmoid, Esophagus-Gastro, Esophagus-Mucosa, Esophagus-Muscle, Heart-Atrial-App, Heart-L-Ventricle, Liver, Lung, Muscle-Skeletal, Nerve, Pituitary, Skin-Not-Exposed, Skin-Exposed, Testis, Thyroid	Adipose: 0.0, 0.0, 0.0, 0.0, 0.0 / Artery: 0.0, 0.0, 0.0, 0.0, 0.0, 0.0 / Brain-Cerebellum: 0.0, 0.0 / Breast-Mammary: 0.0 / Esophagus: 0.0, 0.0, 0.0, 0.0, 0.0 / Heart-Atrial-App: 0.0 / Heart-Ventricle: 0.0, 0.0 / Liver: 0.0, 0.0, 0.0, 0.0, 0.0, 0.0, 0.0 / Lung: 0.0, 0.0, 0.0, 0.0, 0.0, 0.0 / Muscle-Skeletal: 0.0, 0.0, 0.0, 0.0 / Nerve: 0.0, 0.0, 0.0, 0.0, 0.0, 0.0, 0.0 / Pituitary: 0.0, 0.0, 0.0…
hsa-miR-12133	290	ENSG00000010244.19, ENSG00000023839.12, ENSG00000048544.6, ENSG00000065548.18, ENSG00000077380.16, ENSG00000079308.19, ENSG00000082438.18, ENSG00000100034.14, ENSG00000102390.11, ENSG00000107562.16, ENSG00000110455.14, ENSG00000112214.10, ENSG00000112679.14, ENSG00000114209.15, ENSG00000114698.15, ENSG00000119878.6, ENSG00000122679.8, ENSG00000133142.18, ENSG00000137959.17, ENSG00000144674.16, EN…	23	Adipose-Subcut, Adipose-Visceral, Artery-Aorta, Artery-Coronary, Artery-Tibial, Brain-Cerebellum, Brain-Cortex, Breast-Mammary, Colon-Sigmoid, Esophagus-Gastro, Esophagus-Mucosa, Esophagus-Muscle, Heart-Atrial-App, Heart-L-Ventricle, Liver, Lung, Muscle-Skeletal, Nerve, Pituitary, Skin-Not-Exposed, Skin-Exposed, Testis, Thyroid	Adipose: 0.0525446465950845, 0.0, 0.0368862487843214, 0.0502342574125921, 0.0 / Artery: 0.0, 0.0, 0.0247708406185407, 0.0, 0.0, 0.0 / Brain-Cerebellum: 0.0, 0.0 / Breast-Mammary: 0.0443356093905126 / Esophagus: 0.0, 0.0312551199793416, 0.0348766421884953, 0.0299555073844369, 0.0639171878687222 / Heart-Atrial-App: 0.1541241166906053 / Heart-Ventricle: 0.1959475435362784, 0.1310289533367898 / Liver…
hsa-miR-12135	38	ENSG00000107562.16, ENSG00000119927.14, ENSG00000156453.14, ENSG00000182700.5, ENSG00000158604.15, ENSG00000169252.6, ENSG00000079308.19, ENSG00000163961.4, ENSG00000167173.19, ENSG00000174775.17, ENSG00000101290.14, ENSG00000235374.2, ENSG00000124493.14, ENSG00000157978.12, ENSG00000276649.1, ENSG00000225614.4, ENSG00000148513.18, ENSG00000160862.13, ENSG00000105953.15, ENSG00000179403.12, ENSG0…	20	Adipose-Subcut, Adipose-Visceral, Artery-Aorta, Artery-Coronary, Artery-Tibial, Brain-Cerebellum, Brain-Cortex, Breast-Mammary, Colon-Sigmoid, Esophagus-Gastro, Esophagus-Mucosa, Esophagus-Muscle, Heart-Atrial-App, Lung, Nerve, Pituitary, Skin-Not-Exposed, Skin-Exposed, Testis, Thyroid	Adipose: 1.3398884881746564, 0.0904497432584037, 0.331976239058893, 0.1507027722377764, 0.0523532744512565 / Artery: 0.1764569138624516, 0.0396363538930271, 0.1981667249483261, 0.0747510248926145, 0.7197565783252103, 0.2078592986550117 / Brain-Cerebellum: 0.1704897089570178, 0.182175582709096 / Breast-Mammary: 0.3103492657335883 / Esophagus: 0.3389349434228004, 0.3750614397520994, 0.2790131375079…
hsa-miR-12136	171	ENSG00000010244.19, ENSG00000048544.6, ENSG00000074660.16, ENSG00000075618.18, ENSG00000100034.14, ENSG00000107562.16, ENSG00000109919.10, ENSG00000110455.14, ENSG00000112679.14, ENSG00000114738.11, ENSG00000117266.16, ENSG00000119878.6, ENSG00000119927.14, ENSG00000130303.14, ENSG00000140332.17, ENSG00000144674.16, ENSG00000147224.13, ENSG00000156453.14, ENSG00000157978.12, ENSG00000164167.12, E…	23	Adipose-Subcut, Adipose-Visceral, Artery-Aorta, Artery-Coronary, Artery-Tibial, Brain-Cerebellum, Brain-Cortex, Breast-Mammary, Colon-Sigmoid, Esophagus-Gastro, Esophagus-Mucosa, Esophagus-Muscle, Heart-Atrial-App, Heart-L-Ventricle, Liver, Lung, Muscle-Skeletal, Nerve, Pituitary, Skin-Not-Exposed, Skin-Exposed, Testis, Thyroid	Adipose: 2795.979462294343, 857.162066945473, 2929.8009684410845, 1286.0472240197716, 951.1542902304288 / Artery: 2426.0708173120747, 207.00746426531663, 1858.0607547967436, 1460.3733978145642, 7769.132479395467, 993.0131561078764 / Brain-Cerebellum: 1084.371378869619, 169.05894075404117 / Breast-Mammary: 1700.1819489073775 / Esophagus: 278.74978132643736, 617.2261093520383, 376.0748327185452, 16…
hsa-miR-122-3p	50	ENSG00000110455.14, ENSG00000144674.16, ENSG00000165092.13, ENSG00000168116.14, ENSG00000169252.6, ENSG00000198355.5, ENSG00000079308.19, ENSG00000250303.4, ENSG00000115165.10, ENSG00000119938.9, ENSG00000232611.1, ENSG00000235374.2, ENSG00000134899.23, ENSG00000156299.13, ENSG00000167380.16, ENSG00000160801.14, ENSG00000148513.18, ENSG00000113504.21, ENSG00000145506.14, ENSG00000036448.10, ENSG0…	23	Adipose-Subcut, Adipose-Visceral, Artery-Aorta, Artery-Coronary, Artery-Tibial, Brain-Cerebellum, Brain-Cortex, Breast-Mammary, Colon-Sigmoid, Esophagus-Gastro, Esophagus-Mucosa, Esophagus-Muscle, Heart-Atrial-App, Heart-L-Ventricle, Liver, Lung, Muscle-Skeletal, Nerve, Pituitary, Skin-Not-Exposed, Skin-Exposed, Testis, Thyroid	Adipose: 0.0262723232975422, 0.0602998288389358, 23.34899548047548, 7.7863098989517825, 5.104444258997512 / Artery: 0.0, 1.0041209652900225, 1.7091880026793131, 25.26584641370372, 4.7583907122611135, 0.0692864328850039 / Brain-Cerebellum: 3.1256446642119937, 0.3947137625363748 / Breast-Mammary: 0.0 / Esophagus: 0.3389349434228004, 325.95964626455367, 7.56823135490349, 0.4792881181509915, 3.835031…
hsa-miR-122-5p	7	ENSG00000144674.16, ENSG00000196605.7, ENSG00000148513.18, ENSG00000215559.8, ENSG00000175906.5, ENSG00000125571.9, ENSG00000185963.14	7	Adipose-Subcut, Artery-Aorta, Breast-Mammary, Esophagus-Mucosa, Nerve, Skin-Not-Exposed, Skin-Exposed	Adipose: 1.7865179842328751, 1.869294694007011, 611.0575973610693, 428.9503240461244, 253.96573436304547 / Artery: 1.0587414831747095, 42.49017137332515, 88.23373428324223, 4887.707889140941, 226.04355207068969, 3.88004024156022 / Breast-Mammary: 2.970485829164345 / Esophagus: 13.605817014543844, 7365.800360171502, 329.8284051766005, 245.24573895638545, 127.06736948301986 / Nerve: 6.8438817437936…
hsa-miR-1224-3p	5	ENSG00000007392.17, ENSG00000176845.13, ENSG00000162576.17, ENSG00000160862.13, ENSG00000175906.5	22	Adipose-Subcut, Adipose-Visceral, Artery-Aorta, Artery-Coronary, Artery-Tibial, Brain-Cerebellum, Brain-Cortex, Breast-Mammary, Colon-Sigmoid, Esophagus-Gastro, Esophagus-Mucosa, Esophagus-Muscle, Heart-L-Ventricle, Liver, Lung, Muscle-Skeletal, Nerve, Pituitary, Skin-Not-Exposed, Skin-Exposed, Testis, Thyroid	Adipose: 0.0, 0.0, 0.0, 0.0502342574125921, 0.1570598233537696 / Artery: 0.0, 0.0, 0.0, 0.149502049785229, 0.0, 0.0 / Brain-Cerebellum: 2.5289306828624314, 1.1841412876091242 / Breast-Mammary: 0.0 / Esophagus: 0.0, 0.0, 0.0, 0.0599110147688739, 0.0 / Heart-Ventricle: 0.0, 0.0524115813347159 / Liver: 0.0, 0.1024652279979404, 0.0316964896296217, 0.0, 0.0, 0.0474228839885452, 0.0 / Lung: 0.0, 0.0, 0…
hsa-miR-1224-5p	505	ENSG00000010244.19, ENSG00000048544.6, ENSG00000068001.14, ENSG00000075618.18, ENSG00000079308.19, ENSG00000100034.14, ENSG00000100106.22, ENSG00000100307.13, ENSG00000100599.16, ENSG00000105127.10, ENSG00000106153.13, ENSG00000107562.16, ENSG00000108349.17, ENSG00000109919.10, ENSG00000110455.14, ENSG00000112679.14, ENSG00000117266.16, ENSG00000117480.16, ENSG00000119878.6, ENSG00000119927.14, E…	23	Adipose-Subcut, Adipose-Visceral, Artery-Aorta, Artery-Coronary, Artery-Tibial, Brain-Cerebellum, Brain-Cortex, Breast-Mammary, Colon-Sigmoid, Esophagus-Gastro, Esophagus-Mucosa, Esophagus-Muscle, Heart-Atrial-App, Heart-L-Ventricle, Liver, Lung, Muscle-Skeletal, Nerve, Pituitary, Skin-Not-Exposed, Skin-Exposed, Testis, Thyroid	Adipose: 0.1050892931901691, 0.1507495720973396, 0.5532937317648218, 0.7535138611888822, 0.7852991167688481 / Artery: 0.1764569138624516, 0.1056969437147391, 0.0743125218556223, 1.0838898609429108, 0.1199594297208684, 0.3464321644250196 / Brain-Cerebellum: 73.50947951196754, 79.61072964387499 / Breast-Mammary: 0.4433560939051261 / Esophagus: 0.0968385552636572, 0.156275599896708, 0.83703941252388…
hsa-miR-1225-3p	26	ENSG00000130522.6, ENSG00000166166.13, ENSG00000176845.13, ENSG00000177706.9, ENSG00000272512.1, ENSG00000235374.2, ENSG00000073146.16, ENSG00000099624.8, ENSG00000117480.16, ENSG00000124493.14, ENSG00000164853.9, ENSG00000284874.1, ENSG00000078808.19, ENSG00000162576.17, ENSG00000225614.4, ENSG00000179403.12, ENSG00000268388.6, ENSG00000013810.20, ENSG00000129991.13, ENSG00000230487.8, ENSG00000…	23	Adipose-Subcut, Adipose-Visceral, Artery-Aorta, Artery-Coronary, Artery-Tibial, Brain-Cerebellum, Brain-Cortex, Breast-Mammary, Colon-Sigmoid, Esophagus-Gastro, Esophagus-Mucosa, Esophagus-Muscle, Heart-Atrial-App, Heart-L-Ventricle, Liver, Lung, Muscle-Skeletal, Nerve, Pituitary, Skin-Not-Exposed, Skin-Exposed, Testis, Thyroid	Adipose: 0.0262723232975422, 0.0, 0.0, 0.0, 0.104706548902513 / Artery: 0.0, 0.0396363538930271, 0.099083362474163, 0.0, 0.0799729531472456, 0.0 / Brain-Cerebellum: 0.1704897089570178, 0.2125381798272787 / Breast-Mammary: 0.0443356093905126 / Esophagus: 0.0, 0.0312551199793416, 0.0, 0.0299555073844369, 0.1278343757374445 / Heart-Atrial-App: 0.1926551458632567 / Heart-Ventricle: 0.0, 0.02620579066…
hsa-miR-1225-5p	21	ENSG00000156453.14, ENSG00000160087.21, ENSG00000235374.2, ENSG00000073146.16, ENSG00000099624.8, ENSG00000124493.14, ENSG00000276649.1, ENSG00000225614.4, ENSG00000160862.13, ENSG00000112679.14, ENSG00000013810.20, ENSG00000215559.8, ENSG00000129991.13, ENSG00000184669.9, ENSG00000158050.5, ENSG00000175906.5, ENSG00000186350.12, ENSG00000198171.13, ENSG00000257542.5, ENSG00000196576.16, ENSG0000…	18	Adipose-Subcut, Adipose-Visceral, Artery-Coronary, Artery-Tibial, Brain-Cerebellum, Brain-Cortex, Breast-Mammary, Colon-Sigmoid, Esophagus-Mucosa, Esophagus-Muscle, Heart-L-Ventricle, Lung, Nerve, Pituitary, Skin-Not-Exposed, Skin-Exposed, Testis, Thyroid	Adipose: 0.3940848494631343, 0.5426984595504226, 0.1844312439216072, 0.4018740593007371, 0.104706548902513 / Artery: 0.4234965932698839, 0.8191513137892286, 0.6935835373191416, 0.5606326866946091, 0.8397160080460788, 0.2771457315400157 / Brain-Cerebellum: 9.348519041143144, 1.8217558270909608 / Breast-Mammary: 0.221678046952563 / Esophagus: 0.0968385552636572, 0.3438063197727578, 0.17438321094247…
hsa-miR-1227-3p	5	ENSG00000007392.17, ENSG00000176845.13, ENSG00000162576.17, ENSG00000160862.13, ENSG00000175906.5	22	Adipose-Subcut, Adipose-Visceral, Artery-Aorta, Artery-Coronary, Artery-Tibial, Brain-Cerebellum, Brain-Cortex, Breast-Mammary, Colon-Sigmoid, Esophagus-Gastro, Esophagus-Mucosa, Esophagus-Muscle, Heart-L-Ventricle, Liver, Lung, Muscle-Skeletal, Nerve, Pituitary, Skin-Not-Exposed, Skin-Exposed, Testis, Thyroid	Adipose: 1.1297099017943182, 0.6632981172282942, 1.622994946510144, 0.8037481186014742, 0.6544159306407068 / Artery: 0.0352913827724903, 0.3038787131798751, 0.0743125218556223, 0.2990040995704581, 0.1199594297208684, 0.4157185973100235 / Brain-Cerebellum: 0.3978093208997083, 0.3947137625363748 / Breast-Mammary: 1.3744038911058911 / Esophagus: 0.5810313315819434, 0.1250204799173664, 0.348766421884…
hsa-miR-1228-3p	9	ENSG00000068001.14, ENSG00000235374.2, ENSG00000099624.8, ENSG00000164853.9, ENSG00000167522.16, ENSG00000284874.1, ENSG00000178381.12, ENSG00000180777.14, ENSG00000274748.1	20	Adipose-Subcut, Adipose-Visceral, Artery-Aorta, Artery-Coronary, Artery-Tibial, Brain-Cerebellum, Brain-Cortex, Breast-Mammary, Colon-Sigmoid, Esophagus-Gastro, Esophagus-Mucosa, Esophagus-Muscle, Liver, Lung, Nerve, Pituitary, Skin-Not-Exposed, Skin-Exposed, Testis, Thyroid	Adipose: 2.9687725326222782, 2.291393495879562, 2.213174927059287, 1.7581990094407252, 0.3402962839331674 / Artery: 0.0705827655449806, 0.2113938874294783, 0.2972500874224893, 0.3737551244630728, 0.5198241954570965, 0.2078592986550117 / Brain-Cerebellum: 0.5398840783638899, 0.4554389567727402 / Breast-Mammary: 3.9015336263651097 / Esophagus: 0.4841927763182863, 0.2812960798140745, 0.4533963484504…
hsa-miR-1228-5p	89	ENSG00000100284.22, ENSG00000107562.16, ENSG00000112679.14, ENSG00000128274.17, ENSG00000140332.17, ENSG00000156453.14, ENSG00000157978.12, ENSG00000160789.23, ENSG00000166166.13, ENSG00000182700.5, ENSG00000272783.1, ENSG00000160233.8, ENSG00000159733.14, ENSG00000167173.19, ENSG00000176678.6, ENSG00000240857.2, ENSG00000261039.3, ENSG00000117266.16, ENSG00000235374.2, ENSG00000073146.16, ENSG00…	23	Adipose-Subcut, Adipose-Visceral, Artery-Aorta, Artery-Coronary, Artery-Tibial, Brain-Cerebellum, Brain-Cortex, Breast-Mammary, Colon-Sigmoid, Esophagus-Gastro, Esophagus-Mucosa, Esophagus-Muscle, Heart-Atrial-App, Heart-L-Ventricle, Liver, Lung, Muscle-Skeletal, Nerve, Pituitary, Skin-Not-Exposed, Skin-Exposed, Testis, Thyroid	Adipose: 7.750335372774973, 8.954524582581973, 3.1353311466673235, 3.817803563357003, 0.7591224795432198 / Artery: 0.0, 0.1189090616790815, 0.6688126967006008, 0.6353837115872236, 0.2799053360153596, 0.0692864328850039 / Brain-Cerebellum: 1.0797681567277797, 0.3947137625363748 / Breast-Mammary: 10.108518941036875 / Esophagus: 1.0652241079002296, 0.1875307198760497, 0.3487664218849534, 0.059911014…
hsa-miR-1229-3p	51	ENSG00000107562.16, ENSG00000112679.14, ENSG00000130522.6, ENSG00000156453.14, ENSG00000157978.12, ENSG00000166166.13, ENSG00000176845.13, ENSG00000181873.13, ENSG00000136856.18, ENSG00000177706.9, ENSG00000141753.7, ENSG00000261039.3, ENSG00000161671.17, ENSG00000235374.2, ENSG00000073146.16, ENSG00000099624.8, ENSG00000101199.13, ENSG00000117480.16, ENSG00000124493.14, ENSG00000135750.15, ENSG0…	23	Adipose-Subcut, Adipose-Visceral, Artery-Aorta, Artery-Coronary, Artery-Tibial, Brain-Cerebellum, Brain-Cortex, Breast-Mammary, Colon-Sigmoid, Esophagus-Gastro, Esophagus-Mucosa, Esophagus-Muscle, Heart-Atrial-App, Heart-L-Ventricle, Liver, Lung, Muscle-Skeletal, Nerve, Pituitary, Skin-Not-Exposed, Skin-Exposed, Testis, Thyroid	Adipose: 0.1313616164877114, 0.2713492297752113, 0.1475449951372858, 0.351639801888145, 0.4711794700613088 / Artery: 0.211748296634942, 0.1717575335364511, 0.0, 0.4485061493556873, 0.1199594297208684, 0.0692864328850039 / Brain-Cerebellum: 1.1365980597134524, 0.3947137625363748 / Breast-Mammary: 0.1773424375620504 / Esophagus: 0.1452578328954858, 0.156275599896708, 0.3487664218849534, 0.089866522…
hsa-miR-1229-5p	118	ENSG00000074660.16, ENSG00000079308.19, ENSG00000107562.16, ENSG00000112679.14, ENSG00000119927.14, ENSG00000135862.6, ENSG00000144674.16, ENSG00000156453.14, ENSG00000157978.12, ENSG00000166166.13, ENSG00000176845.13, ENSG00000181092.10, ENSG00000182700.5, ENSG00000260948.1, ENSG00000279805.1, ENSG00000158604.15, ENSG00000169252.6, ENSG00000177706.9, ENSG00000223396.4, ENSG00000273729.1, ENSG000…	23	Adipose-Subcut, Adipose-Visceral, Artery-Aorta, Artery-Coronary, Artery-Tibial, Brain-Cerebellum, Brain-Cortex, Breast-Mammary, Colon-Sigmoid, Esophagus-Gastro, Esophagus-Mucosa, Esophagus-Muscle, Heart-Atrial-App, Heart-L-Ventricle, Liver, Lung, Muscle-Skeletal, Nerve, Pituitary, Skin-Not-Exposed, Skin-Exposed, Testis, Thyroid	Adipose: 0.0, 0.0, 0.0, 0.2009370296503685, 0.0 / Artery: 0.0, 0.0528484718573695, 0.0, 0.0, 0.0, 0.0 / Brain-Cerebellum: 0.0568299029856726, 0.091087791354548 / Breast-Mammary: 0.0443356093905126 / Esophagus: 0.0, 0.0, 0.0, 0.0, 0.0 / Heart-Atrial-App: 0.0 / Heart-Ventricle: 0.0, 0.0 / Liver: 0.0239546668469974, 0.0, 0.0, 0.0, 0.0, 0.0, 0.0 / Lung: 0.0296219244185342, 0.0315100286337932, 0.06384…
hsa-miR-122b-3p	16	ENSG00000181873.13, ENSG00000235374.2, ENSG00000144848.11, ENSG00000157978.12, ENSG00000218672.1, ENSG00000145506.14, ENSG00000148513.18, ENSG00000160862.13, ENSG00000268388.6, ENSG00000113504.21, ENSG00000184669.9, ENSG00000164818.16, ENSG00000175906.5, ENSG00000257542.5, ENSG00000172785.18, ENSG00000273619.1	22	Adipose-Subcut, Adipose-Visceral, Artery-Aorta, Artery-Coronary, Artery-Tibial, Brain-Cerebellum, Brain-Cortex, Breast-Mammary, Colon-Sigmoid, Esophagus-Gastro, Esophagus-Mucosa, Esophagus-Muscle, Heart-Atrial-App, Heart-L-Ventricle, Liver, Muscle-Skeletal, Nerve, Pituitary, Skin-Not-Exposed, Skin-Exposed, Testis, Thyroid	Adipose: 0.0, 0.0, 0.0, 0.0502342574125921, 0.0 / Artery: 0.0, 0.0, 0.0, 0.0373755124463072, 0.0, 0.0 / Brain-Cerebellum: 0.0, 0.0 / Breast-Mammary: 0.0 / Esophagus: 0.0, 0.5625921596281491, 0.0697532843769906, 0.0, 0.0 / Heart-Atrial-App: 1.15593087517954 / Heart-Ventricle: 0.2612633913817045, 0.6027331853492335 / Liver: 1.5091440113608363, 0.853876899982837, 0.3169648962962177, 1.65264487430674…
hsa-miR-1234-3p	31	ENSG00000107562.16, ENSG00000112679.14, ENSG00000130522.6, ENSG00000156453.14, ENSG00000176845.13, ENSG00000181873.13, ENSG00000182700.5, ENSG00000279161.1, ENSG00000261039.3, ENSG00000235374.2, ENSG00000073146.16, ENSG00000099624.8, ENSG00000117480.16, ENSG00000157978.12, ENSG00000218672.1, ENSG00000279113.1, ENSG00000284874.1, ENSG00000155066.16, ENSG00000160862.13, ENSG00000268388.6, ENSG00000…	23	Adipose-Subcut, Adipose-Visceral, Artery-Aorta, Artery-Coronary, Artery-Tibial, Brain-Cerebellum, Brain-Cortex, Breast-Mammary, Colon-Sigmoid, Esophagus-Gastro, Esophagus-Mucosa, Esophagus-Muscle, Heart-Atrial-App, Heart-L-Ventricle, Liver, Lung, Muscle-Skeletal, Nerve, Pituitary, Skin-Not-Exposed, Skin-Exposed, Testis, Thyroid	Adipose: 0.0262723232975422, 0.0301499144194679, 0.0368862487843214, 0.0, 0.0261766372256282 / Artery: 0.1058741483174709, 0.0396363538930271, 0.0247708406185407, 0.0373755124463072, 0.0, 0.0 / Brain-Cerebellum: 0.369394369406872, 0.1214503884727307 / Breast-Mammary: 0.0886712187810252 / Esophagus: 0.0484192776318286, 0.0625102399586832, 0.0697532843769906, 0.0, 0.0639171878687222 / Heart-Atrial-…
hsa-miR-1236-3p	9	ENSG00000068001.14, ENSG00000235374.2, ENSG00000099624.8, ENSG00000164853.9, ENSG00000167522.16, ENSG00000284874.1, ENSG00000178381.12, ENSG00000180777.14, ENSG00000274748.1	20	Adipose-Subcut, Adipose-Visceral, Artery-Aorta, Artery-Coronary, Artery-Tibial, Brain-Cerebellum, Brain-Cortex, Breast-Mammary, Colon-Sigmoid, Esophagus-Gastro, Esophagus-Mucosa, Esophagus-Muscle, Liver, Lung, Nerve, Pituitary, Skin-Not-Exposed, Skin-Exposed, Testis, Thyroid	Adipose: 0.0262723232975422, 0.0, 0.0, 0.0, 0.1308831861281413 / Artery: 0.0, 0.0, 0.0, 0.0, 0.0, 0.0 / Brain-Cerebellum: 0.0, 0.0 / Breast-Mammary: 0.0 / Esophagus: 0.0, 0.0312551199793416, 0.0348766421884953, 0.0599110147688739, 0.0 / Liver: 0.0479093336939948, 0.0, 0.0, 0.0, 0.0, 0.0, 0.0 / Lung: 0.0296219244185342, 0.0630200572675864, 0.0319209901865619, 0.0, 0.0, 0.0 / Nerve: 0.0297560075817…
hsa-miR-1236-5p	20	ENSG00000144674.16, ENSG00000079308.19, ENSG00000101290.14, ENSG00000119938.9, ENSG00000176678.6, ENSG00000119878.6, ENSG00000156171.15, ENSG00000148513.18, ENSG00000215559.8, ENSG00000286156.1, ENSG00000110665.12, ENSG00000147065.17, ENSG00000229246.2, ENSG00000175906.5, ENSG00000155100.11, ENSG00000130023.16, ENSG00000175820.4, ENSG00000274748.1, ENSG00000104324.16, ENSG00000112584.14	15	Adipose-Subcut, Artery-Aorta, Artery-Coronary, Artery-Tibial, Brain-Cerebellum, Breast-Mammary, Colon-Sigmoid, Esophagus-Mucosa, Heart-L-Ventricle, Lung, Nerve, Skin-Not-Exposed, Skin-Exposed, Testis, Thyroid	Adipose: 0.1576339397852537, 0.1507495720973396, 0.0, 0.0, 0.1832364605793978 / Artery: 0.0705827655449806, 0.0132121179643423, 0.099083362474163, 0.0, 0.0799729531472456, 0.1385728657700078 / Brain-Cerebellum: 0.1136598059713452, 0.3339885683000094 / Breast-Mammary: 0.3103492657335883 / Esophagus: 0.0484192776318286, 0.0, 0.0348766421884953, 0.0599110147688739, 0.0 / Heart-Ventricle: 0.0, 0.0 / …
hsa-miR-1237-3p	26	ENSG00000130522.6, ENSG00000166166.13, ENSG00000176845.13, ENSG00000177706.9, ENSG00000272512.1, ENSG00000235374.2, ENSG00000073146.16, ENSG00000099624.8, ENSG00000117480.16, ENSG00000124493.14, ENSG00000164853.9, ENSG00000284874.1, ENSG00000078808.19, ENSG00000162576.17, ENSG00000225614.4, ENSG00000179403.12, ENSG00000268388.6, ENSG00000013810.20, ENSG00000129991.13, ENSG00000230487.8, ENSG00000…	23	Adipose-Subcut, Adipose-Visceral, Artery-Aorta, Artery-Coronary, Artery-Tibial, Brain-Cerebellum, Brain-Cortex, Breast-Mammary, Colon-Sigmoid, Esophagus-Gastro, Esophagus-Mucosa, Esophagus-Muscle, Heart-Atrial-App, Heart-L-Ventricle, Liver, Lung, Muscle-Skeletal, Nerve, Pituitary, Skin-Not-Exposed, Skin-Exposed, Testis, Thyroid	Adipose: 0.0525446465950845, 0.1808994865168075, 0.2213174927059287, 0.0502342574125921, 0.209413097805026 / Artery: 0.0352913827724903, 0.0660605898217119, 0.0743125218556223, 0.0373755124463072, 0.0799729531472456, 0.0 / Brain-Cerebellum: 0.5967139813495624, 0.5768893452454709 / Breast-Mammary: 0.2660136563430757 / Esophagus: 0.3389349434228004, 0.0, 0.0348766421884953, 0.0299555073844369, 0.0 …
hsa-miR-1238-5p	455	ENSG00000010244.19, ENSG00000048544.6, ENSG00000075426.12, ENSG00000075618.18, ENSG00000079308.19, ENSG00000100034.14, ENSG00000100599.16, ENSG00000101331.17, ENSG00000105127.10, ENSG00000107562.16, ENSG00000109919.10, ENSG00000112679.14, ENSG00000112759.19, ENSG00000114738.11, ENSG00000117266.16, ENSG00000119878.6, ENSG00000119927.14, ENSG00000125730.17, ENSG00000127528.6, ENSG00000130303.14, EN…	23	Adipose-Subcut, Adipose-Visceral, Artery-Aorta, Artery-Coronary, Artery-Tibial, Brain-Cerebellum, Brain-Cortex, Breast-Mammary, Colon-Sigmoid, Esophagus-Gastro, Esophagus-Mucosa, Esophagus-Muscle, Heart-Atrial-App, Heart-L-Ventricle, Liver, Lung, Muscle-Skeletal, Nerve, Pituitary, Skin-Not-Exposed, Skin-Exposed, Testis, Thyroid	Adipose: 0.0, 0.0, 0.0, 0.0, 0.0261766372256282 / Artery: 0.0, 0.0, 0.0, 0.0, 0.0399864765736228, 0.0 / Brain-Cerebellum: 0.0, 0.0 / Breast-Mammary: 0.0 / Esophagus: 0.0, 0.0, 0.0, 0.0, 0.0 / Heart-Atrial-App: 0.0 / Heart-Ventricle: 0.0, 0.0 / Liver: 0.0, 0.0, 0.0, 0.0, 0.0, 0.0, 0.0 / Lung: 0.0, 0.0, 0.0, 0.0, 0.0, 0.0 / Muscle-Skeletal: 0.0, 0.0, 0.0, 0.0 / Nerve: 0.0, 0.0, 0.0, 0.0, 0.0, 0.0, …
hsa-miR-1243	94	ENSG00000023839.12, ENSG00000107185.10, ENSG00000107562.16, ENSG00000110455.14, ENSG00000114698.15, ENSG00000119878.6, ENSG00000119927.14, ENSG00000137959.17, ENSG00000144674.16, ENSG00000154262.13, ENSG00000155970.12, ENSG00000164167.12, ENSG00000165092.13, ENSG00000182700.5, ENSG00000279805.1, ENSG00000169252.6, ENSG00000236849.6, ENSG00000133454.16, ENSG00000163909.8, ENSG00000240857.2, ENSG00…	23	Adipose-Subcut, Adipose-Visceral, Artery-Aorta, Artery-Coronary, Artery-Tibial, Brain-Cerebellum, Brain-Cortex, Breast-Mammary, Colon-Sigmoid, Esophagus-Gastro, Esophagus-Mucosa, Esophagus-Muscle, Heart-Atrial-App, Heart-L-Ventricle, Liver, Lung, Muscle-Skeletal, Nerve, Pituitary, Skin-Not-Exposed, Skin-Exposed, Testis, Thyroid	Adipose: 0.5254464659508457, 0.0602998288389358, 0.7377249756864291, 0.1507027722377764, 0.2355897350306544 / Artery: 0.5646621243598452, 0.634181662288435, 0.1238542030927038, 0.149502049785229, 0.2799053360153596, 0.0 / Brain-Cerebellum: 1.0513532052349437, 2.034294006918239 / Breast-Mammary: 0.221678046952563 / Esophagus: 0.0484192776318286, 0.5000819196694659, 0.2441364953194674, 0.6590211624…
hsa-miR-1244	44	ENSG00000107562.16, ENSG00000114626.18, ENSG00000144674.16, ENSG00000157978.12, ENSG00000164167.12, ENSG00000182700.5, ENSG00000274248.1, ENSG00000169252.6, ENSG00000133454.16, ENSG00000240857.2, ENSG00000279161.1, ENSG00000235374.2, ENSG00000100360.15, ENSG00000117480.16, ENSG00000124493.14, ENSG00000267014.6, ENSG00000278214.1, ENSG00000197122.12, ENSG00000198598.7, ENSG00000148513.18, ENSG0000…	21	Adipose-Subcut, Adipose-Visceral, Artery-Aorta, Artery-Coronary, Artery-Tibial, Brain-Cerebellum, Brain-Cortex, Breast-Mammary, Colon-Sigmoid, Esophagus-Gastro, Esophagus-Mucosa, Esophagus-Muscle, Heart-L-Ventricle, Liver, Lung, Nerve, Pituitary, Skin-Not-Exposed, Skin-Exposed, Testis, Thyroid	Adipose: 0.0, 0.0301499144194679, 0.0, 0.0, 0.3141196467075392 / Artery: 0.0, 0.0, 0.0, 0.0, 0.0, 0.0 / Brain-Cerebellum: 0.0, 0.0 / Breast-Mammary: 0.0 / Esophagus: 0.0484192776318286, 0.0312551199793416, 0.0, 0.0, 0.0 / Heart-Ventricle: 0.0, 0.0 / Liver: 0.0958186673879896, 0.0683101519986269, 0.0316964896296217, 0.0, 0.1505272895689957, 0.0948457679770905, 0.0 / Lung: 0.1184876976741368, 0.063…
hsa-miR-1245a	86	ENSG00000048544.6, ENSG00000100034.14, ENSG00000107562.16, ENSG00000114738.11, ENSG00000119878.6, ENSG00000144674.16, ENSG00000147224.13, ENSG00000157978.12, ENSG00000166166.13, ENSG00000182700.5, ENSG00000163909.8, ENSG00000169252.6, ENSG00000079308.19, ENSG00000124780.14, ENSG00000133454.16, ENSG00000167173.19, ENSG00000176678.6, ENSG00000101290.14, ENSG00000158604.15, ENSG00000160087.21, ENSG0…	23	Adipose-Subcut, Adipose-Visceral, Artery-Aorta, Artery-Coronary, Artery-Tibial, Brain-Cerebellum, Brain-Cortex, Breast-Mammary, Colon-Sigmoid, Esophagus-Gastro, Esophagus-Mucosa, Esophagus-Muscle, Heart-Atrial-App, Heart-L-Ventricle, Liver, Lung, Muscle-Skeletal, Nerve, Pituitary, Skin-Not-Exposed, Skin-Exposed, Testis, Thyroid	Adipose: 1.1822545483894031, 0.1507495720973396, 0.8852699708237151, 0.1507027722377764, 0.4188261956100523 / Artery: 0.0705827655449806, 0.4095756568946143, 0.2972500874224893, 0.0373755124463072, 0.2799053360153596, 0.2771457315400157 / Brain-Cerebellum: 0.0, 0.0 / Breast-Mammary: 0.798040969029227 / Esophagus: 0.0, 0.156275599896708, 0.2092598531309721, 0.0898665221533109, 0.0639171878687222 /…
hsa-miR-1245b-5p	33	ENSG00000079308.19, ENSG00000107562.16, ENSG00000144674.16, ENSG00000169252.6, ENSG00000133454.16, ENSG00000115165.10, ENSG00000235374.2, ENSG00000119878.6, ENSG00000124493.14, ENSG00000149658.18, ENSG00000157978.12, ENSG00000278214.1, ENSG00000148513.18, ENSG00000112679.14, ENSG00000268388.6, ENSG00000142623.11, ENSG00000183347.15, ENSG00000079557.5, ENSG00000204099.12, ENSG00000198355.5, ENSG00…	18	Adipose-Subcut, Adipose-Visceral, Artery-Aorta, Artery-Coronary, Artery-Tibial, Brain-Cerebellum, Brain-Cortex, Breast-Mammary, Colon-Sigmoid, Esophagus-Mucosa, Esophagus-Muscle, Liver, Lung, Nerve, Pituitary, Skin-Not-Exposed, Skin-Exposed, Thyroid	Adipose: 0.0262723232975422, 0.0, 0.0368862487843214, 0.0502342574125921, 0.0 / Artery: 0.0, 0.0264242359286848, 0.1733958843297854, 0.0373755124463072, 0.0399864765736228, 0.0 / Brain-Cerebellum: 0.0, 0.0 / Breast-Mammary: 0.0443356093905126 / Esophagus: 0.1452578328954858, 0.0, 0.0, 0.0, 0.1278343757374445 / Liver: 0.0, 0.0, 0.0, 0.0, 0.0, 0.0, 0.0 / Lung: 0.0592438488370684, 0.0, 0.0, 0.0, 0.0…
hsa-miR-1246	36	ENSG00000107562.16, ENSG00000112679.14, ENSG00000157978.12, ENSG00000166166.13, ENSG00000169252.6, ENSG00000163909.8, ENSG00000261039.3, ENSG00000235374.2, ENSG00000100360.15, ENSG00000124493.14, ENSG00000158604.15, ENSG00000197157.11, ENSG00000278214.1, ENSG00000279113.1, ENSG00000225614.4, ENSG00000268388.6, ENSG00000215559.8, ENSG00000229980.5, ENSG00000158050.5, ENSG00000160255.18, ENSG000001…	21	Adipose-Subcut, Adipose-Visceral, Artery-Aorta, Artery-Coronary, Artery-Tibial, Brain-Cerebellum, Brain-Cortex, Breast-Mammary, Colon-Sigmoid, Esophagus-Gastro, Esophagus-Mucosa, Esophagus-Muscle, Liver, Lung, Muscle-Skeletal, Nerve, Pituitary, Skin-Not-Exposed, Skin-Exposed, Testis, Thyroid	Adipose: 2.837410916134566, 3.6179897303361503, 2.8033549076084308, 11.905519006784338, 323.7002959321192 / Artery: 7.622938678857911, 3.5540597324081054, 1.7091880026793131, 41.075688178491696, 2.7190804070063503, 2.0785929865501176 / Brain-Cerebellum: 17.787759634515528, 4.2811261936637575 / Breast-Mammary: 4.344889720270237 / Esophagus: 2.9535759355415463, 2.9379812780581123, 7.114835006453051…
hsa-miR-1247-5p	17	ENSG00000166166.13, ENSG00000176845.13, ENSG00000235374.2, ENSG00000073146.16, ENSG00000099624.8, ENSG00000127415.13, ENSG00000141933.9, ENSG00000148734.8, ENSG00000164853.9, ENSG00000167522.16, ENSG00000167526.14, ENSG00000284874.1, ENSG00000162576.17, ENSG00000225614.4, ENSG00000129946.10, ENSG00000079313.15, ENSG00000238227.8	19	Adipose-Subcut, Adipose-Visceral, Artery-Aorta, Artery-Coronary, Artery-Tibial, Brain-Cerebellum, Brain-Cortex, Breast-Mammary, Colon-Sigmoid, Esophagus-Gastro, Esophagus-Mucosa, Esophagus-Muscle, Lung, Nerve, Pituitary, Skin-Not-Exposed, Skin-Exposed, Testis, Thyroid	Adipose: 58.69237024670946, 15.979454642317998, 40.35355617004768, 47.42113899748697, 31.12402166127201 / Artery: 11.681447697694294, 35.210294374972484, 3.319292642884464, 21.042413507271, 20.752981341710235, 31.941045559986804 / Brain-Cerebellum: 2.0742914589770503, 1.7003054386182297 / Breast-Mammary: 22.43381835159937 / Esophagus: 16.026780896135275, 30.16119078006465, 81.01843980387468, 3.59…
hsa-miR-1249-3p	5	ENSG00000007392.17, ENSG00000176845.13, ENSG00000162576.17, ENSG00000160862.13, ENSG00000175906.5	22	Adipose-Subcut, Adipose-Visceral, Artery-Aorta, Artery-Coronary, Artery-Tibial, Brain-Cerebellum, Brain-Cortex, Breast-Mammary, Colon-Sigmoid, Esophagus-Gastro, Esophagus-Mucosa, Esophagus-Muscle, Heart-L-Ventricle, Liver, Lung, Muscle-Skeletal, Nerve, Pituitary, Skin-Not-Exposed, Skin-Exposed, Testis, Thyroid	Adipose: 9.773304266685727, 12.662964056176529, 26.52121287592713, 11.855284749371744, 5.366210631253796 / Artery: 1.3763639281271225, 5.549089545023806, 4.260584586389013, 14.165319217150454, 6.117930915764289, 6.928643288500393 / Brain-Cerebellum: 31.28486159361277, 18.885535407509625 / Breast-Mammary: 13.877045739230445 / Esophagus: 27.598988250142327, 6.813616155496472, 8.75403718931233, 1.88…
hsa-miR-1249-5p	59	ENSG00000107562.16, ENSG00000156453.14, ENSG00000157978.12, ENSG00000166166.13, ENSG00000168874.13, ENSG00000182700.5, ENSG00000129946.10, ENSG00000158604.15, ENSG00000171621.14, ENSG00000075426.12, ENSG00000133454.16, ENSG00000163909.8, ENSG00000167173.19, ENSG00000235374.2, ENSG00000073146.16, ENSG00000099624.8, ENSG00000117480.16, ENSG00000124493.14, ENSG00000132677.13, ENSG00000133519.12, ENS…	22	Adipose-Subcut, Adipose-Visceral, Artery-Aorta, Artery-Coronary, Artery-Tibial, Brain-Cerebellum, Brain-Cortex, Breast-Mammary, Colon-Sigmoid, Esophagus-Gastro, Esophagus-Mucosa, Esophagus-Muscle, Heart-Atrial-App, Liver, Lung, Muscle-Skeletal, Nerve, Pituitary, Skin-Not-Exposed, Skin-Exposed, Testis, Thyroid	Adipose: 0.0525446465950845, 0.0602998288389358, 0.2582037414902501, 0.1507027722377764, 0.0 / Artery: 0.0352913827724903, 0.0264242359286848, 0.0495416812370815, 0.0373755124463072, 0.0, 0.0 / Brain-Cerebellum: 0.0, 0.091087791354548 / Breast-Mammary: 0.3103492657335883 / Esophagus: 0.0484192776318286, 0.0312551199793416, 0.0, 0.0, 0.0 / Heart-Atrial-App: 0.0385310291726513 / Liver: 0.0239546668…
hsa-miR-1250-3p	81	ENSG00000107562.16, ENSG00000112679.14, ENSG00000114738.11, ENSG00000130522.6, ENSG00000157978.12, ENSG00000160789.23, ENSG00000166166.13, ENSG00000176845.13, ENSG00000185347.18, ENSG00000196440.11, ENSG00000169252.6, ENSG00000223396.4, ENSG00000133454.16, ENSG00000144674.16, ENSG00000167173.19, ENSG00000176678.6, ENSG00000182492.16, ENSG00000279302.3, ENSG00000235374.2, ENSG00000073146.16, ENSG0…	23	Adipose-Subcut, Adipose-Visceral, Artery-Aorta, Artery-Coronary, Artery-Tibial, Brain-Cerebellum, Brain-Cortex, Breast-Mammary, Colon-Sigmoid, Esophagus-Gastro, Esophagus-Mucosa, Esophagus-Muscle, Heart-Atrial-App, Heart-L-Ventricle, Liver, Lung, Muscle-Skeletal, Nerve, Pituitary, Skin-Not-Exposed, Skin-Exposed, Testis, Thyroid	Adipose: 0.0, 0.0, 0.0, 0.0, 0.0 / Artery: 0.0, 0.0, 0.0, 0.0, 0.0, 0.0 / Brain-Cerebellum: 0.0, 0.0 / Breast-Mammary: 0.0 / Esophagus: 0.0, 0.0, 0.0, 0.0, 0.0 / Heart-Atrial-App: 0.0 / Heart-Ventricle: 0.0, 0.0 / Liver: 0.0, 0.0, 0.0, 0.0, 0.0, 0.0, 0.0 / Lung: 0.0, 0.0, 0.0, 0.0, 0.0, 0.0 / Muscle-Skeletal: 0.0, 0.0, 0.0, 0.0 / Nerve: 0.0297560075817117, 0.0, 0.0, 0.0, 0.0, 0.0, 0.0 / Pituitary…
hsa-miR-1250-5p	126	ENSG00000074660.16, ENSG00000079308.19, ENSG00000107562.16, ENSG00000112679.14, ENSG00000119927.14, ENSG00000140332.17, ENSG00000156453.14, ENSG00000157978.12, ENSG00000166166.13, ENSG00000181396.13, ENSG00000279805.1, ENSG00000100311.17, ENSG00000158604.15, ENSG00000159176.14, ENSG00000177706.9, ENSG00000185163.10, ENSG00000198400.13, ENSG00000261578.1, ENSG00000273729.1, ENSG00000135931.18, ENS…	23	Adipose-Subcut, Adipose-Visceral, Artery-Aorta, Artery-Coronary, Artery-Tibial, Brain-Cerebellum, Brain-Cortex, Breast-Mammary, Colon-Sigmoid, Esophagus-Gastro, Esophagus-Mucosa, Esophagus-Muscle, Heart-Atrial-App, Heart-L-Ventricle, Liver, Lung, Muscle-Skeletal, Nerve, Pituitary, Skin-Not-Exposed, Skin-Exposed, Testis, Thyroid	Adipose: 0.3678125261655921, 0.0904497432584037, 0.1106587463529643, 0.5525768315385136, 0.4450028328356805 / Artery: 0.0, 0.0792727077860543, 0.1486250437112446, 0.5980081991409163, 0.1199594297208684, 0.0692864328850039 / Brain-Cerebellum: 2.045876507484214, 2.641545949281893 / Breast-Mammary: 0.1773424375620504 / Esophagus: 0.0, 0.2187858398553912, 0.0697532843769906, 0.6590211624576133, 0.127…
hsa-miR-1251-3p	221	ENSG00000010244.19, ENSG00000048544.6, ENSG00000074660.16, ENSG00000100034.14, ENSG00000107562.16, ENSG00000109919.10, ENSG00000110455.14, ENSG00000112679.14, ENSG00000112759.19, ENSG00000114738.11, ENSG00000117266.16, ENSG00000119927.14, ENSG00000128274.17, ENSG00000130303.14, ENSG00000130522.6, ENSG00000144674.16, ENSG00000147224.13, ENSG00000156453.14, ENSG00000157978.12, ENSG00000160789.23, E…	23	Adipose-Subcut, Adipose-Visceral, Artery-Aorta, Artery-Coronary, Artery-Tibial, Brain-Cerebellum, Brain-Cortex, Breast-Mammary, Colon-Sigmoid, Esophagus-Gastro, Esophagus-Mucosa, Esophagus-Muscle, Heart-Atrial-App, Heart-L-Ventricle, Liver, Lung, Muscle-Skeletal, Nerve, Pituitary, Skin-Not-Exposed, Skin-Exposed, Testis, Thyroid	Adipose: 0.0, 0.0, 0.0, 0.0, 0.0 / Artery: 0.0, 0.0, 0.0247708406185407, 0.0, 0.0, 0.0 / Brain-Cerebellum: 0.0852448544785089, 0.0607251942363653 / Breast-Mammary: 0.0 / Esophagus: 0.0, 0.0, 0.0, 0.0, 0.0 / Heart-Atrial-App: 0.0385310291726513 / Heart-Ventricle: 0.032657923922713, 0.0 / Liver: 0.0, 0.0, 0.0, 0.0, 0.0501757631896652, 0.0, 0.0 / Lung: 0.0592438488370684, 0.0315100286337932, 0.06384…
hsa-miR-1251-5p	11	ENSG00000144674.16, ENSG00000148513.18, ENSG00000169252.6, ENSG00000215559.8, ENSG00000229246.2, ENSG00000276868.1, ENSG00000175906.5, ENSG00000125571.9, ENSG00000155100.11, ENSG00000175820.4, ENSG00000238227.8	9	Adipose-Subcut, Artery-Aorta, Breast-Mammary, Esophagus-Mucosa, Nerve, Pituitary, Skin-Not-Exposed, Skin-Exposed, Testis	Adipose: 0.0, 0.0, 0.0, 0.0, 0.0 / Artery: 0.0705827655449806, 0.0396363538930271, 0.0247708406185407, 0.2990040995704581, 0.0, 0.0692864328850039 / Breast-Mammary: 0.0 / Esophagus: 0.0, 0.0312551199793416, 0.0, 0.1797330443066218, 0.0 / Nerve: 8.629242198696396, 0.0, 0.0609241808317418, 0.0967852536051902, 19.24032447963361, 0.0272836920925121, 0.0 / Pituitary: 21.68774099942582, 102.82350341692…
hsa-miR-1252-3p	29	ENSG00000010244.19, ENSG00000100034.14, ENSG00000107562.16, ENSG00000109919.10, ENSG00000119878.6, ENSG00000144674.16, ENSG00000157978.12, ENSG00000163909.8, ENSG00000271943.2, ENSG00000232611.1, ENSG00000117480.16, ENSG00000168653.11, ENSG00000148513.18, ENSG00000268388.6, ENSG00000142623.11, ENSG00000215559.8, ENSG00000079557.5, ENSG00000100311.17, ENSG00000253833.1, ENSG00000070526.15, ENSG000…	23	Adipose-Subcut, Adipose-Visceral, Artery-Aorta, Artery-Coronary, Artery-Tibial, Brain-Cerebellum, Brain-Cortex, Breast-Mammary, Colon-Sigmoid, Esophagus-Gastro, Esophagus-Mucosa, Esophagus-Muscle, Heart-Atrial-App, Heart-L-Ventricle, Liver, Lung, Muscle-Skeletal, Nerve, Pituitary, Skin-Not-Exposed, Skin-Exposed, Testis, Thyroid	Adipose: 0.0, 0.0, 0.0, 0.0, 0.0 / Artery: 0.0, 0.0132121179643423, 0.0247708406185407, 0.0, 0.0399864765736228, 0.0 / Brain-Cerebellum: 1.3355027201633063, 0.9412405106636628 / Breast-Mammary: 0.0 / Esophagus: 0.0, 0.0625102399586832, 0.0348766421884953, 0.0, 0.0 / Heart-Atrial-App: 0.0 / Heart-Ventricle: 0.0, 0.0 / Liver: 0.0, 0.0, 0.0316964896296217, 0.0337274464144233, 0.0, 0.0, 0.02792999235…
hsa-miR-1252-5p	30	ENSG00000077380.16, ENSG00000107562.16, ENSG00000119878.6, ENSG00000144674.16, ENSG00000165092.13, ENSG00000079308.19, ENSG00000133454.16, ENSG00000115165.10, ENSG00000119938.9, ENSG00000124493.14, ENSG00000215105.4, ENSG00000235109.7, ENSG00000117143.13, ENSG00000148513.18, ENSG00000183347.15, ENSG00000215559.8, ENSG00000221844.2, ENSG00000286452.1, ENSG00000079557.5, ENSG00000147065.17, ENSG000…	20	Adipose-Subcut, Artery-Aorta, Artery-Coronary, Artery-Tibial, Brain-Cerebellum, Brain-Cortex, Breast-Mammary, Colon-Sigmoid, Esophagus-Mucosa, Esophagus-Muscle, Heart-L-Ventricle, Liver, Lung, Muscle-Skeletal, Nerve, Pituitary, Skin-Not-Exposed, Skin-Exposed, Testis, Thyroid	Adipose: 0.0525446465950845, 0.0301499144194679, 0.0368862487843214, 0.1004685148251842, 0.0785299116768848 / Artery: 0.0352913827724903, 0.0132121179643423, 0.0743125218556223, 0.1868775622315364, 0.0399864765736228, 0.0 / Brain-Cerebellum: 2.7562502948051217, 5.040191121618324 / Breast-Mammary: 0.0886712187810252 / Esophagus: 0.0, 0.0625102399586832, 0.1395065687539813, 0.0599110147688739, 0.0 …
hsa-miR-1255a	73	ENSG00000092607.15, ENSG00000107562.16, ENSG00000110455.14, ENSG00000119878.6, ENSG00000137959.17, ENSG00000144674.16, ENSG00000157978.12, ENSG00000165092.13, ENSG00000169252.6, ENSG00000145349.17, ENSG00000133454.16, ENSG00000176678.6, ENSG00000235162.9, ENSG00000240857.2, ENSG00000279302.3, ENSG00000013588.9, ENSG00000119938.9, ENSG00000117480.16, ENSG00000135622.13, ENSG00000156171.15, ENSG000…	23	Adipose-Subcut, Adipose-Visceral, Artery-Aorta, Artery-Coronary, Artery-Tibial, Brain-Cerebellum, Brain-Cortex, Breast-Mammary, Colon-Sigmoid, Esophagus-Gastro, Esophagus-Mucosa, Esophagus-Muscle, Heart-Atrial-App, Heart-L-Ventricle, Liver, Lung, Muscle-Skeletal, Nerve, Pituitary, Skin-Not-Exposed, Skin-Exposed, Testis, Thyroid	Adipose: 1.2610715182820298, 0.8743475181645697, 0.8852699708237151, 1.1553879204896194, 0.9423589401226176 / Artery: 0.4234965932698839, 0.9116361395396252, 0.4458751311337339, 0.5980081991409163, 0.7197565783252103, 0.5542914630800314 / Brain-Cerebellum: 1.392332623148979, 3.764962042654652 / Breast-Mammary: 0.9310477972007648 / Esophagus: 0.6294506092137722, 1.15643943923564, 1.848462035990253…
hsa-miR-1255b-5p	196	ENSG00000048544.6, ENSG00000092607.15, ENSG00000107562.16, ENSG00000110455.14, ENSG00000112679.14, ENSG00000114698.15, ENSG00000119878.6, ENSG00000119927.14, ENSG00000122679.8, ENSG00000137959.17, ENSG00000144674.16, ENSG00000155100.11, ENSG00000156453.14, ENSG00000157978.12, ENSG00000164167.12, ENSG00000165092.13, ENSG00000168229.4, ENSG00000169252.6, ENSG00000182700.5, ENSG00000215105.4, ENSG00…	23	Adipose-Subcut, Adipose-Visceral, Artery-Aorta, Artery-Coronary, Artery-Tibial, Brain-Cerebellum, Brain-Cortex, Breast-Mammary, Colon-Sigmoid, Esophagus-Gastro, Esophagus-Mucosa, Esophagus-Muscle, Heart-Atrial-App, Heart-L-Ventricle, Liver, Lung, Muscle-Skeletal, Nerve, Pituitary, Skin-Not-Exposed, Skin-Exposed, Testis, Thyroid	Adipose: 0.3415402028680497, 0.2110494009362754, 0.3688624878432145, 1.5572619797903564, 0.4057378769972382 / Artery: 0.6705362726773162, 0.6077574263597502, 0.2972500874224893, 2.392032796563665, 0.5198241954570965, 1.732160822125098 / Brain-Cerebellum: 0.1136598059713452, 0.091087791354548 / Breast-Mammary: 0.1773424375620504 / Esophagus: 0.1452578328954858, 0.7813779994835404, 1.88333867817874…
hsa-miR-1256	80	ENSG00000107562.16, ENSG00000112679.14, ENSG00000157978.12, ENSG00000159674.12, ENSG00000165092.13, ENSG00000166166.13, ENSG00000170549.4, ENSG00000176845.13, ENSG00000182492.16, ENSG00000185347.18, ENSG00000198598.7, ENSG00000229246.2, ENSG00000169252.6, ENSG00000163909.8, ENSG00000240857.2, ENSG00000244625.7, ENSG00000261039.3, ENSG00000119938.9, ENSG00000235374.2, ENSG00000073146.16, ENSG00000…	23	Adipose-Subcut, Adipose-Visceral, Artery-Aorta, Artery-Coronary, Artery-Tibial, Brain-Cerebellum, Brain-Cortex, Breast-Mammary, Colon-Sigmoid, Esophagus-Gastro, Esophagus-Mucosa, Esophagus-Muscle, Heart-Atrial-App, Heart-L-Ventricle, Liver, Lung, Muscle-Skeletal, Nerve, Pituitary, Skin-Not-Exposed, Skin-Exposed, Testis, Thyroid	Adipose: 0.2364509096778805, 0.0602998288389358, 0.0368862487843214, 0.1507027722377764, 0.0785299116768848 / Artery: 0.0352913827724903, 0.1453332976077663, 0.1733958843297854, 0.1868775622315364, 0.1599459062944912, 0.1385728657700078 / Brain-Cerebellum: 0.1989046604498541, 0.3339885683000094 / Breast-Mammary: 0.1330068281715378 / Esophagus: 0.2905156657909717, 0.156275599896708, 0.139506568753…
hsa-miR-1258	21	ENSG00000177283.8, ENSG00000235374.2, ENSG00000073146.16, ENSG00000099624.8, ENSG00000127415.13, ENSG00000160948.14, ENSG00000164853.9, ENSG00000167522.16, ENSG00000225614.4, ENSG00000179403.12, ENSG00000129991.13, ENSG00000185100.11, ENSG00000160255.18, ENSG00000158050.5, ENSG00000175906.5, ENSG00000261150.3, ENSG00000013810.20, ENSG00000168385.18, ENSG00000177106.16, ENSG00000177673.4, ENSG0000…	22	Adipose-Subcut, Adipose-Visceral, Artery-Aorta, Artery-Coronary, Artery-Tibial, Brain-Cerebellum, Brain-Cortex, Breast-Mammary, Colon-Sigmoid, Esophagus-Gastro, Esophagus-Muscle, Heart-Atrial-App, Heart-L-Ventricle, Liver, Lung, Muscle-Skeletal, Nerve, Pituitary, Skin-Not-Exposed, Skin-Exposed, Testis, Thyroid	Adipose: 0.2889955562729651, 0.0602998288389358, 0.1475449951372858, 0.0, 0.0 / Artery: 0.0, 0.1717575335364511, 0.0, 0.0373755124463072, 0.0799729531472456, 0.3464321644250196 / Brain-Cerebellum: 0.8808634962779255, 1.5484924530273163 / Breast-Mammary: 0.0 / Esophagus: 0.1936771105273145, 0.6563575195661739, 0.104629926565486, 0.0599110147688739, 0.0 / Heart-Atrial-App: 0.8862136709709808 / Hear…
hsa-miR-125a-3p	20	ENSG00000068001.14, ENSG00000112679.14, ENSG00000132635.17, ENSG00000157978.12, ENSG00000185163.10, ENSG00000099624.8, ENSG00000136213.10, ENSG00000168653.11, ENSG00000225614.4, ENSG00000272512.1, ENSG00000105953.15, ENSG00000167528.13, ENSG00000178381.12, ENSG00000100034.14, ENSG00000160255.18, ENSG00000178222.13, ENSG00000175906.5, ENSG00000261150.3, ENSG00000238227.8, ENSG00000267530.3	21	Adipose-Subcut, Adipose-Visceral, Artery-Aorta, Artery-Coronary, Artery-Tibial, Brain-Cerebellum, Brain-Cortex, Breast-Mammary, Colon-Sigmoid, Esophagus-Gastro, Esophagus-Mucosa, Esophagus-Muscle, Liver, Lung, Muscle-Skeletal, Nerve, Pituitary, Skin-Not-Exposed, Skin-Exposed, Testis, Thyroid	Adipose: 13.871786701102328, 5.7586336541183725, 17.22587818227812, 25.11712870629607, 10.496831527476935 / Artery: 13.481308219091304, 12.207996999052376, 8.570710854015108, 14.912829466076603, 9.476794947948605, 12.956562949495735 / Brain-Cerebellum: 31.512181205555464, 44.23830400119216 / Breast-Mammary: 15.96081938058454 / Esophagus: 11.281691688216071, 8.626413114298286, 5.684892676724743, 1…
hsa-miR-125b-2-3p	23	ENSG00000132635.17, ENSG00000157978.12, ENSG00000254860.6, ENSG00000073146.16, ENSG00000099624.8, ENSG00000127415.13, ENSG00000136213.10, ENSG00000164853.9, ENSG00000261556.10, ENSG00000225614.4, ENSG00000272512.1, ENSG00000117751.18, ENSG00000224689.9, ENSG00000160255.18, ENSG00000158050.5, ENSG00000175906.5, ENSG00000261150.3, ENSG00000130529.16, ENSG00000160087.21, ENSG00000141933.9, ENSG00000…	15	Adipose-Subcut, Adipose-Visceral, Artery-Aorta, Artery-Coronary, Brain-Cerebellum, Brain-Cortex, Breast-Mammary, Esophagus-Gastro, Esophagus-Mucosa, Lung, Pituitary, Skin-Not-Exposed, Skin-Exposed, Testis, Thyroid	Adipose: 100.75435984607464, 28.67256861291399, 90.99837575092104, 68.97163542748902, 21.098369603856387 / Artery: 31.056416839791485, 72.08531561345212, 32.99475970389631, 42.90708828836075, 52.1023789754305, 22.102372090316248 / Brain-Cerebellum: 110.96038557952578, 177.77300612695956 / Breast-Mammary: 89.15891048432086 / Esophagus: 41.54374020810896, 66.13583387628685, 53.81465889684832, 19.62…
hsa-miR-126-3p	123	ENSG00000102390.11, ENSG00000107562.16, ENSG00000109919.10, ENSG00000110455.14, ENSG00000112679.14, ENSG00000119878.6, ENSG00000137959.17, ENSG00000144674.16, ENSG00000155970.12, ENSG00000156453.14, ENSG00000157978.12, ENSG00000164167.12, ENSG00000165092.13, ENSG00000168229.4, ENSG00000182700.5, ENSG00000229246.2, ENSG00000065548.18, ENSG00000168116.14, ENSG00000169252.6, ENSG00000286039.1, ENSG0…	23	Adipose-Subcut, Adipose-Visceral, Artery-Aorta, Artery-Coronary, Artery-Tibial, Brain-Cerebellum, Brain-Cortex, Breast-Mammary, Colon-Sigmoid, Esophagus-Gastro, Esophagus-Mucosa, Esophagus-Muscle, Heart-Atrial-App, Heart-L-Ventricle, Liver, Lung, Muscle-Skeletal, Nerve, Pituitary, Skin-Not-Exposed, Skin-Exposed, Testis, Thyroid	Adipose: 25013.195931184284, 11064.566343228436, 31635.45438362452, 17180.417440650992, 8322.809452614056 / Artery: 623.881064652084, 3702.881029158457, 2513.9183018538474, 3129.862787766217, 3884.5662396977336, 2164.4388768946374 / Brain-Cerebellum: 895.0141421213582, 766.1697756802215 / Breast-Mammary: 28053.888869159546 / Esophagus: 9052.080791825623, 7898.762666059233, 8933.477513372141, 3071…
hsa-miR-1262	154	ENSG00000048544.6, ENSG00000075426.12, ENSG00000079308.19, ENSG00000107562.16, ENSG00000110455.14, ENSG00000117266.16, ENSG00000119878.6, ENSG00000119927.14, ENSG00000131263.13, ENSG00000136932.14, ENSG00000144674.16, ENSG00000155970.12, ENSG00000156453.14, ENSG00000157978.12, ENSG00000158604.15, ENSG00000165092.13, ENSG00000169252.6, ENSG00000175137.11, ENSG00000176845.13, ENSG00000182700.5, ENS…	23	Adipose-Subcut, Adipose-Visceral, Artery-Aorta, Artery-Coronary, Artery-Tibial, Brain-Cerebellum, Brain-Cortex, Breast-Mammary, Colon-Sigmoid, Esophagus-Gastro, Esophagus-Mucosa, Esophagus-Muscle, Heart-Atrial-App, Heart-L-Ventricle, Liver, Lung, Muscle-Skeletal, Nerve, Pituitary, Skin-Not-Exposed, Skin-Exposed, Testis, Thyroid	Adipose: 0.6830804057360994, 1.145696747939781, 1.3647912050198938, 2.4614786132170154, 0.2617663722562827 / Artery: 1.1646156314921807, 0.4756362467163263, 0.3715626092781116, 0.5606326866946091, 0.3598782891626052, 0.6928643288500392 / Brain-Cerebellum: 0.3125644664211993, 0.2125381798272787 / Breast-Mammary: 1.596081938058454 / Esophagus: 3.5830265447553185, 1.4064803990703727, 1.7089554672362…
hsa-miR-1264	36	ENSG00000117266.16, ENSG00000119927.14, ENSG00000130522.6, ENSG00000147224.13, ENSG00000157978.12, ENSG00000198598.7, ENSG00000179604.10, ENSG00000196357.12, ENSG00000158604.15, ENSG00000235374.2, ENSG00000073146.16, ENSG00000168653.11, ENSG00000148513.18, ENSG00000105953.15, ENSG00000268388.6, ENSG00000100034.14, ENSG00000100311.17, ENSG00000160255.18, ENSG00000070526.15, ENSG00000136932.14, ENS…	18	Adipose-Subcut, Adipose-Visceral, Artery-Aorta, Artery-Coronary, Artery-Tibial, Brain-Cerebellum, Brain-Cortex, Breast-Mammary, Colon-Sigmoid, Esophagus-Gastro, Esophagus-Muscle, Liver, Lung, Nerve, Pituitary, Skin-Not-Exposed, Skin-Exposed, Testis	Adipose: 0.0262723232975422, 0.0, 0.0, 0.0, 0.0261766372256282 / Artery: 0.0, 0.0, 0.0, 0.1868775622315364, 0.0, 0.0 / Brain-Cerebellum: 0.1136598059713452, 0.273263374063644 / Breast-Mammary: 0.0 / Esophagus: 0.0, 0.0, 0.104629926565486, 0.0, 0.0 / Liver: 0.0, 0.1024652279979404, 0.0950894688888652, 0.0, 0.0501757631896652, 0.0, 0.0837899770708727 / Lung: 0.1777315465112053, 0.0, 0.0319209901865…
hsa-miR-1265	31	ENSG00000107562.16, ENSG00000112679.14, ENSG00000119927.14, ENSG00000144674.16, ENSG00000157978.12, ENSG00000169252.6, ENSG00000133454.16, ENSG00000167173.19, ENSG00000119938.9, ENSG00000158604.15, ENSG00000235374.2, ENSG00000117480.16, ENSG00000119878.6, ENSG00000124493.14, ENSG00000135750.15, ENSG00000276649.1, ENSG00000148513.18, ENSG00000268388.6, ENSG00000078898.7, ENSG00000142623.11, ENSG00…	17	Adipose-Subcut, Adipose-Visceral, Artery-Aorta, Artery-Coronary, Artery-Tibial, Brain-Cerebellum, Brain-Cortex, Breast-Mammary, Colon-Sigmoid, Esophagus-Mucosa, Liver, Lung, Nerve, Skin-Not-Exposed, Skin-Exposed, Testis, Thyroid	Adipose: 0.0, 0.0, 0.0368862487843214, 0.0, 0.0 / Artery: 0.0, 0.0132121179643423, 0.0, 0.0, 0.0, 0.0 / Brain-Cerebellum: 0.0, 0.0 / Breast-Mammary: 0.0 / Esophagus: 0.0484192776318286, 0.0312551199793416, 0.0697532843769906, 0.1797330443066218, 0.0 / Liver: 0.0, 0.0, 0.0, 0.0337274464144233, 0.0, 0.0, 0.0279299923569575 / Lung: 0.0, 0.0, 0.0, 0.1177491854626502, 0.0, 0.0 / Nerve: 0.0, 0.08565025…
hsa-miR-1266-3p	4	ENSG00000176845.13, ENSG00000179403.12, ENSG00000175906.5, ENSG00000261150.3	22	Adipose-Subcut, Adipose-Visceral, Artery-Aorta, Artery-Coronary, Artery-Tibial, Brain-Cerebellum, Brain-Cortex, Breast-Mammary, Colon-Sigmoid, Esophagus-Gastro, Esophagus-Mucosa, Esophagus-Muscle, Heart-Atrial-App, Heart-L-Ventricle, Lung, Muscle-Skeletal, Nerve, Pituitary, Skin-Not-Exposed, Skin-Exposed, Testis, Thyroid	Adipose: 0.0, 0.1205996576778716, 0.0, 0.0, 0.0261766372256282 / Artery: 0.0, 0.0, 0.0, 0.0, 0.0, 0.0 / Brain-Cerebellum: 0.0284149514928363, 0.0 / Breast-Mammary: 0.0 / Esophagus: 0.0484192776318286, 0.0, 0.0, 0.0, 0.0639171878687222 / Heart-Atrial-App: 0.0 / Heart-Ventricle: 0.0, 0.0262057906673579 / Lung: 0.0888657732556026, 0.0, 0.0, 0.0294372963656625, 0.0296725092628672, 0.0 / Muscle-Skelet…
hsa-miR-1266-5p	10	ENSG00000157978.12, ENSG00000144674.16, ENSG00000167522.16, ENSG00000148513.18, ENSG00000215559.8, ENSG00000079557.5, ENSG00000175906.5, ENSG00000125571.9, ENSG00000182700.5, ENSG00000112584.14	11	Adipose-Subcut, Artery-Aorta, Artery-Coronary, Brain-Cerebellum, Brain-Cortex, Breast-Mammary, Esophagus-Mucosa, Liver, Skin-Not-Exposed, Skin-Exposed, Thyroid	Adipose: 0.1050892931901691, 0.4823986307114868, 0.2950899902745717, 0.2511712870629607, 0.8638290284457328 / Artery: 0.0, 0.0528484718573695, 0.0743125218556223, 0.1121265373389218, 0.0399864765736228, 0.0 / Brain-Cerebellum: 0.8240335932922529, 0.0607251942363653 / Breast-Mammary: 0.3546848751241009 / Esophagus: 0.1452578328954858, 0.0312551199793416, 0.2092598531309721, 0.0, 0.0639171878687222…
hsa-miR-1268a	26	ENSG00000132635.17, ENSG00000254860.6, ENSG00000261039.3, ENSG00000173559.15, ENSG00000073146.16, ENSG00000099624.8, ENSG00000105404.11, ENSG00000127415.13, ENSG00000133519.12, ENSG00000148308.18, ENSG00000164853.9, ENSG00000177238.14, ENSG00000078808.19, ENSG00000225614.4, ENSG00000272512.1, ENSG00000160862.13, ENSG00000129946.10, ENSG00000117751.18, ENSG00000215559.8, ENSG00000181396.13, ENSG00…	19	Adipose-Subcut, Adipose-Visceral, Artery-Coronary, Artery-Tibial, Brain-Cerebellum, Brain-Cortex, Breast-Mammary, Colon-Sigmoid, Esophagus-Gastro, Esophagus-Mucosa, Heart-Atrial-App, Liver, Lung, Muscle-Skeletal, Pituitary, Skin-Not-Exposed, Skin-Exposed, Testis, Thyroid	Adipose: 1.1297099017943182, 3.91948887453083, 0.7008387269021077, 1.0549194056644349, 2.9056067320447387 / Artery: 0.211748296634942, 0.2774544772511903, 0.0743125218556223, 0.672759224033531, 0.5997971486043421, 0.0692864328850039 / Brain-Cerebellum: 1.7048970895701785, 1.2448664818454898 / Breast-Mammary: 3.458177532459984 / Esophagus: 6.488183202665036, 2.1566032785745715, 0.9416693390893744,…
hsa-miR-1268b	26	ENSG00000132635.17, ENSG00000254860.6, ENSG00000261039.3, ENSG00000173559.15, ENSG00000073146.16, ENSG00000099624.8, ENSG00000105404.11, ENSG00000127415.13, ENSG00000133519.12, ENSG00000148308.18, ENSG00000164853.9, ENSG00000177238.14, ENSG00000078808.19, ENSG00000225614.4, ENSG00000272512.1, ENSG00000160862.13, ENSG00000129946.10, ENSG00000117751.18, ENSG00000215559.8, ENSG00000181396.13, ENSG00…	19	Adipose-Subcut, Adipose-Visceral, Artery-Coronary, Artery-Tibial, Brain-Cerebellum, Brain-Cortex, Breast-Mammary, Colon-Sigmoid, Esophagus-Gastro, Esophagus-Mucosa, Heart-Atrial-App, Liver, Lung, Muscle-Skeletal, Pituitary, Skin-Not-Exposed, Skin-Exposed, Testis, Thyroid	Adipose: 1.6814286910427063, 4.8842861359538015, 0.7008387269021077, 1.6074962372029484, 2.7485469086909684 / Artery: 0.4234965932698839, 0.2510302413225056, 0.2229375655668668, 0.5980081991409163, 0.7597430548988333, 0.2771457315400157 / Brain-Cerebellum: 2.244781167934069, 1.123416093372759 / Breast-Mammary: 7.404046768215606 / Esophagus: 7.262891644774294, 2.3753891184299625, 1.325312403162823…
hsa-miR-1269b	121	ENSG00000010244.19, ENSG00000079308.19, ENSG00000100034.14, ENSG00000107562.16, ENSG00000112679.14, ENSG00000114738.11, ENSG00000144674.16, ENSG00000147224.13, ENSG00000155970.12, ENSG00000157978.12, ENSG00000163909.8, ENSG00000166166.13, ENSG00000185347.18, ENSG00000198598.7, ENSG00000253047.1, ENSG00000119650.13, ENSG00000125730.17, ENSG00000128274.17, ENSG00000169252.6, ENSG00000196357.12, ENS…	23	Adipose-Subcut, Adipose-Visceral, Artery-Aorta, Artery-Coronary, Artery-Tibial, Brain-Cerebellum, Brain-Cortex, Breast-Mammary, Colon-Sigmoid, Esophagus-Gastro, Esophagus-Mucosa, Esophagus-Muscle, Heart-Atrial-App, Heart-L-Ventricle, Liver, Lung, Muscle-Skeletal, Nerve, Pituitary, Skin-Not-Exposed, Skin-Exposed, Testis, Thyroid	Adipose: 0.0, 0.0, 0.0, 0.0, 0.0 / Artery: 0.0, 0.0, 0.0, 0.0, 0.0, 0.0 / Brain-Cerebellum: 0.0, 0.0 / Breast-Mammary: 0.0 / Esophagus: 0.0, 0.0625102399586832, 0.0, 0.0, 0.0 / Heart-Atrial-App: 0.0 / Heart-Ventricle: 0.0, 0.0 / Liver: 0.0, 0.0, 0.1584824481481088, 0.0, 0.0, 0.0, 0.0 / Lung: 0.0, 0.0, 0.0, 0.0, 0.0, 0.0 / Muscle-Skeletal: 0.0, 0.0, 0.0, 0.0 / Nerve: 0.0, 0.0, 0.0, 0.0, 0.0, 0.0, …
hsa-miR-127-5p	26	ENSG00000107562.16, ENSG00000166166.13, ENSG00000198355.5, ENSG00000235374.2, ENSG00000124493.14, ENSG00000284874.1, ENSG00000249626.1, ENSG00000179403.12, ENSG00000268388.6, ENSG00000142623.11, ENSG00000143816.8, ENSG00000231487.1, ENSG00000160255.18, ENSG00000168874.13, ENSG00000144120.13, ENSG00000186350.12, ENSG00000261150.3, ENSG00000013810.20, ENSG00000182700.5, ENSG00000171224.9, ENSG00000…	20	Adipose-Subcut, Adipose-Visceral, Artery-Aorta, Artery-Coronary, Artery-Tibial, Brain-Cerebellum, Brain-Cortex, Breast-Mammary, Colon-Sigmoid, Esophagus-Gastro, Esophagus-Mucosa, Esophagus-Muscle, Liver, Lung, Nerve, Pituitary, Skin-Not-Exposed, Skin-Exposed, Testis, Thyroid	Adipose: 2.7848662695394824, 1.7486950363291394, 4.832098590746111, 1.9089017816785008, 3.376786202106046 / Artery: 0.6705362726773162, 2.1535752281878104, 5.697293342264378, 1.4576449854059836, 7.0776063535312375, 1.3164422248150744 / Brain-Cerebellum: 40.065081604899184, 19.21952397580964 / Breast-Mammary: 0.7093697502482018 / Esophagus: 1.307320496059373, 4.094420717293752, 4.289826989184928, …
hsa-miR-1271-3p	220	ENSG00000010244.19, ENSG00000048544.6, ENSG00000074660.16, ENSG00000100034.14, ENSG00000107562.16, ENSG00000109919.10, ENSG00000110455.14, ENSG00000112679.14, ENSG00000112759.19, ENSG00000114738.11, ENSG00000117266.16, ENSG00000119927.14, ENSG00000128274.17, ENSG00000130303.14, ENSG00000130522.6, ENSG00000144674.16, ENSG00000147224.13, ENSG00000156453.14, ENSG00000157978.12, ENSG00000160789.23, E…	23	Adipose-Subcut, Adipose-Visceral, Artery-Aorta, Artery-Coronary, Artery-Tibial, Brain-Cerebellum, Brain-Cortex, Breast-Mammary, Colon-Sigmoid, Esophagus-Gastro, Esophagus-Mucosa, Esophagus-Muscle, Heart-Atrial-App, Heart-L-Ventricle, Liver, Lung, Muscle-Skeletal, Nerve, Pituitary, Skin-Not-Exposed, Skin-Exposed, Testis, Thyroid	Adipose: 12.032724070274364, 22.97423478763456, 12.283120845179043, 7.384435839651044, 13.768911180680464 / Artery: 2.611562325164284, 10.701815551117342, 14.045066630712617, 6.316461603425927, 11.076254010893516, 6.37435182542036 / Brain-Cerebellum: 43.81585520195358, 20.494753054773305 / Breast-Mammary: 8.46810139358791 / Esophagus: 28.95472802383352, 15.8463458295262, 11.439538637826471, 4.643…
hsa-miR-1271-5p	10	ENSG00000182700.5, ENSG00000240857.2, ENSG00000157978.12, ENSG00000148513.18, ENSG00000215559.8, ENSG00000144120.13, ENSG00000276868.1, ENSG00000175906.5, ENSG00000125571.9, ENSG00000261127.2	10	Adipose-Subcut, Artery-Aorta, Brain-Cerebellum, Brain-Cortex, Breast-Mammary, Esophagus-Mucosa, Pituitary, Skin-Not-Exposed, Skin-Exposed, Testis	Adipose: 3.4679466752755816, 4.100388361047638, 7.303477259295647, 6.429984948811795, 2.4606038992090573 / Artery: 0.7058276554498065, 2.840605362333616, 3.666084411544034, 3.3637961201676547, 2.3991885944173683, 1.732160822125098 / Brain-Cerebellum: 9.178029332186126, 4.615114761963767 / Breast-Mammary: 2.7488077822117822 / Esophagus: 12.153238685588985, 3.4380631977275766, 6.59168537362562, 1.3…
hsa-miR-1273c	16	ENSG00000176845.13, ENSG00000134871.19, ENSG00000224239.1, ENSG00000235374.2, ENSG00000124493.14, ENSG00000249626.1, ENSG00000148513.18, ENSG00000129946.10, ENSG00000215559.8, ENSG00000129991.13, ENSG00000087088.20, ENSG00000276868.1, ENSG00000158050.5, ENSG00000186350.12, ENSG00000261150.3, ENSG00000177106.16	21	Adipose-Subcut, Adipose-Visceral, Artery-Aorta, Artery-Tibial, Brain-Cerebellum, Brain-Cortex, Breast-Mammary, Colon-Sigmoid, Esophagus-Gastro, Esophagus-Mucosa, Esophagus-Muscle, Heart-Atrial-App, Heart-L-Ventricle, Liver, Lung, Nerve, Pituitary, Skin-Not-Exposed, Skin-Exposed, Testis, Thyroid	Adipose: 0.2889955562729651, 0.2411993153557433, 0.0368862487843214, 0.0, 0.1308831861281413 / Artery: 0.0352913827724903, 0.0528484718573695, 0.0743125218556223, 0.149502049785229, 0.1599459062944912, 0.1385728657700078 / Brain-Cerebellum: 0.0568299029856726, 0.0 / Breast-Mammary: 0.0886712187810252 / Esophagus: 0.4357734986864576, 0.0937653599380248, 0.1743832109424767, 0.0, 0.0639171878687222 …
hsa-miR-1273h-3p	128	ENSG00000100034.14, ENSG00000107562.16, ENSG00000112679.14, ENSG00000119927.14, ENSG00000122679.8, ENSG00000128274.17, ENSG00000130522.6, ENSG00000140332.17, ENSG00000141574.8, ENSG00000148308.18, ENSG00000156453.14, ENSG00000157978.12, ENSG00000160789.23, ENSG00000166166.13, ENSG00000176845.13, ENSG00000179388.9, ENSG00000196440.11, ENSG00000198598.7, ENSG00000224769.1, ENSG00000272512.1, ENSG00…	23	Adipose-Subcut, Adipose-Visceral, Artery-Aorta, Artery-Coronary, Artery-Tibial, Brain-Cerebellum, Brain-Cortex, Breast-Mammary, Colon-Sigmoid, Esophagus-Gastro, Esophagus-Mucosa, Esophagus-Muscle, Heart-Atrial-App, Heart-L-Ventricle, Liver, Lung, Muscle-Skeletal, Nerve, Pituitary, Skin-Not-Exposed, Skin-Exposed, Testis, Thyroid	Adipose: 0.0, 0.1507495720973396, 0.0368862487843214, 0.1507027722377764, 0.0785299116768848 / Artery: 0.0, 0.0, 0.0, 0.0373755124463072, 0.0, 0.0 / Brain-Cerebellum: 0.3978093208997083, 0.0 / Breast-Mammary: 0.0443356093905126 / Esophagus: 0.0, 0.0625102399586832, 0.0348766421884953, 0.0299555073844369, 0.0 / Heart-Atrial-App: 0.0 / Heart-Ventricle: 0.0, 0.0262057906673579 / Liver: 0.04790933369…
hsa-miR-1275	27	ENSG00000107562.16, ENSG00000157978.12, ENSG00000273142.1, ENSG00000169252.6, ENSG00000133454.16, ENSG00000235374.2, ENSG00000124493.14, ENSG00000261556.10, ENSG00000148513.18, ENSG00000268388.6, ENSG00000142623.11, ENSG00000215559.8, ENSG00000233850.1, ENSG00000207087.1, ENSG00000079557.5, ENSG00000160255.18, ENSG00000070526.15, ENSG00000175906.5, ENSG00000144674.16, ENSG00000182700.5, ENSG00000…	23	Adipose-Subcut, Adipose-Visceral, Artery-Aorta, Artery-Coronary, Artery-Tibial, Brain-Cerebellum, Brain-Cortex, Breast-Mammary, Colon-Sigmoid, Esophagus-Gastro, Esophagus-Mucosa, Esophagus-Muscle, Heart-Atrial-App, Heart-L-Ventricle, Liver, Lung, Muscle-Skeletal, Nerve, Pituitary, Skin-Not-Exposed, Skin-Exposed, Testis, Thyroid	Adipose: 11.192009724753012, 3.1054411852051955, 10.438808405962972, 10.197554254756202, 2.8009001831422244 / Artery: 0.4587879760423742, 0.4492120107876415, 0.4706459717522747, 0.6353837115872236, 0.6797701017515876, 1.732160822125098 / Brain-Cerebellum: 0.3978093208997083, 2.0950192011546047 / Breast-Mammary: 7.891738471511246 / Esophagus: 19.125614664572307, 2.6879403182233785, 3.2435277235300…
hsa-miR-1276	46	ENSG00000107562.16, ENSG00000119927.14, ENSG00000140332.17, ENSG00000144674.16, ENSG00000157978.12, ENSG00000165092.13, ENSG00000182700.5, ENSG00000279805.1, ENSG00000158604.15, ENSG00000160233.8, ENSG00000169252.6, ENSG00000133454.16, ENSG00000163909.8, ENSG00000163961.4, ENSG00000119938.9, ENSG00000235374.2, ENSG00000100360.15, ENSG00000117480.16, ENSG00000119878.6, ENSG00000124493.14, ENSG0000…	19	Adipose-Subcut, Adipose-Visceral, Artery-Aorta, Artery-Coronary, Artery-Tibial, Brain-Cerebellum, Brain-Cortex, Breast-Mammary, Colon-Sigmoid, Esophagus-Mucosa, Heart-Atrial-App, Heart-L-Ventricle, Lung, Nerve, Pituitary, Skin-Not-Exposed, Skin-Exposed, Testis, Thyroid	Adipose: 0.7093527290336417, 0.1507495720973396, 0.331976239058893, 0.5525768315385136, 0.1832364605793978 / Artery: 0.0, 0.0264242359286848, 0.0, 0.0, 0.0, 0.0 / Brain-Cerebellum: 0.0, 0.2125381798272787 / Breast-Mammary: 0.221678046952563 / Esophagus: 0.5810313315819434, 0.1250204799173664, 0.104629926565486, 0.0299555073844369, 0.0 / Heart-Atrial-App: 0.115593087517954 / Heart-Ventricle: 0.065…
hsa-miR-1277-3p	516	ENSG00000010244.19, ENSG00000023839.12, ENSG00000026103.22, ENSG00000048544.6, ENSG00000065548.18, ENSG00000073605.18, ENSG00000075426.12, ENSG00000077380.16, ENSG00000079308.19, ENSG00000079950.14, ENSG00000082438.18, ENSG00000092199.18, ENSG00000092607.15, ENSG00000099282.10, ENSG00000100034.14, ENSG00000101331.17, ENSG00000102390.11, ENSG00000107185.10, ENSG00000107562.16, ENSG00000109919.10, …	23	Adipose-Subcut, Adipose-Visceral, Artery-Aorta, Artery-Coronary, Artery-Tibial, Brain-Cerebellum, Brain-Cortex, Breast-Mammary, Colon-Sigmoid, Esophagus-Gastro, Esophagus-Mucosa, Esophagus-Muscle, Heart-Atrial-App, Heart-L-Ventricle, Liver, Lung, Muscle-Skeletal, Nerve, Pituitary, Skin-Not-Exposed, Skin-Exposed, Testis, Thyroid	Adipose: 13.503974174936731, 4.281287847564444, 12.467552089100652, 2.2103073261540542, 6.936808864791491 / Artery: 0.8469931865397677, 7.953695014534122, 19.445109885554505, 6.9144698025668445, 15.55473938713927, 7.967939781775451 / Brain-Cerebellum: 14.150645843432482, 21.861069925091524 / Breast-Mammary: 2.3497872976971688 / Esophagus: 10.21646758031584, 8.782688714194995, 19.84480940525385, 4…
hsa-miR-1277-5p	43	ENSG00000077380.16, ENSG00000107562.16, ENSG00000110455.14, ENSG00000114698.15, ENSG00000119878.6, ENSG00000144674.16, ENSG00000165092.13, ENSG00000229246.2, ENSG00000169252.6, ENSG00000115165.10, ENSG00000232611.1, ENSG00000235374.2, ENSG00000254635.6, ENSG00000117143.13, ENSG00000119927.14, ENSG00000148513.18, ENSG00000232186.1, ENSG00000118526.7, ENSG00000101439.9, ENSG00000183347.15, ENSG0000…	21	Adipose-Subcut, Adipose-Visceral, Artery-Aorta, Artery-Coronary, Artery-Tibial, Brain-Cerebellum, Breast-Mammary, Colon-Sigmoid, Esophagus-Gastro, Esophagus-Mucosa, Esophagus-Muscle, Heart-L-Ventricle, Liver, Lung, Muscle-Skeletal, Nerve, Pituitary, Skin-Not-Exposed, Skin-Exposed, Testis, Thyroid	Adipose: 120.01197282317317, 24.994279053738907, 67.20674528503369, 18.636909500071685, 56.46300649568017 / Artery: 4.5878797604237445, 48.31671539560013, 94.55029864097013, 49.55992950380345, 85.81097872699453, 52.449829693947976 / Brain-Cerebellum: 71.32152824701913, 100.98599801507557 / Breast-Mammary: 18.576620334624785 / Esophagus: 120.66083985851694, 74.07463435103963, 102.18856161229137, 2…
hsa-miR-1278	14	ENSG00000119878.6, ENSG00000168116.14, ENSG00000163909.8, ENSG00000232611.1, ENSG00000157978.12, ENSG00000148513.18, ENSG00000105953.15, ENSG00000179403.12, ENSG00000268388.6, ENSG00000079557.5, ENSG00000175906.5, ENSG00000144674.16, ENSG00000182700.5, ENSG00000185963.14	14	Adipose-Subcut, Adipose-Visceral, Artery-Aorta, Artery-Tibial, Brain-Cerebellum, Breast-Mammary, Colon-Sigmoid, Esophagus-Muscle, Liver, Lung, Nerve, Pituitary, Skin-Not-Exposed, Skin-Exposed	Adipose: 0.0525446465950845, 0.1205996576778716, 0.405748736627536, 0.2009370296503685, 0.5235327445125654 / Artery: 0.0, 0.1056969437147391, 0.2477084061854077, 0.149502049785229, 0.1199594297208684, 0.2771457315400157 / Brain-Cerebellum: 0.1136598059713452, 0.2429007769454614 / Breast-Mammary: 0.221678046952563 / Esophagus: 0.2905156657909717, 0.1250204799173664, 0.3836430640734488, 0.089866522…
hsa-miR-1281	5	ENSG00000007392.17, ENSG00000176845.13, ENSG00000162576.17, ENSG00000160862.13, ENSG00000175906.5	22	Adipose-Subcut, Adipose-Visceral, Artery-Aorta, Artery-Coronary, Artery-Tibial, Brain-Cerebellum, Brain-Cortex, Breast-Mammary, Colon-Sigmoid, Esophagus-Gastro, Esophagus-Mucosa, Esophagus-Muscle, Heart-L-Ventricle, Liver, Lung, Muscle-Skeletal, Nerve, Pituitary, Skin-Not-Exposed, Skin-Exposed, Testis, Thyroid	Adipose: 0.0, 0.0, 0.0, 0.0, 0.0785299116768848 / Artery: 0.0, 0.0, 0.0, 0.0, 0.0, 0.0 / Brain-Cerebellum: 0.0, 0.0 / Breast-Mammary: 0.0 / Esophagus: 0.0, 0.0, 0.0, 0.0, 0.0 / Heart-Ventricle: 0.0, 0.0 / Liver: 0.0, 0.0, 0.0, 0.0, 0.1003515263793304, 0.1422686519656358, 0.0 / Lung: 0.0, 0.0315100286337932, 0.0, 0.0, 0.0, 0.0 / Muscle-Skeletal: 0.0, 0.0, 0.0, 0.0 / Nerve: 0.0, 0.042825129237675, …
hsa-miR-1285-3p	140	ENSG00000010244.19, ENSG00000048544.6, ENSG00000074660.16, ENSG00000079308.19, ENSG00000100034.14, ENSG00000107562.16, ENSG00000109919.10, ENSG00000110455.14, ENSG00000112679.14, ENSG00000119878.6, ENSG00000135862.6, ENSG00000136932.14, ENSG00000140332.17, ENSG00000144674.16, ENSG00000156453.14, ENSG00000157978.12, ENSG00000164167.12, ENSG00000176845.13, ENSG00000182700.5, ENSG00000185347.18, ENS…	23	Adipose-Subcut, Adipose-Visceral, Artery-Aorta, Artery-Coronary, Artery-Tibial, Brain-Cerebellum, Brain-Cortex, Breast-Mammary, Colon-Sigmoid, Esophagus-Gastro, Esophagus-Mucosa, Esophagus-Muscle, Heart-Atrial-App, Heart-L-Ventricle, Liver, Lung, Muscle-Skeletal, Nerve, Pituitary, Skin-Not-Exposed, Skin-Exposed, Testis, Thyroid	Adipose: 6.33162991470769, 3.437090243819344, 5.717368561569827, 8.137949700839927, 9.174911347582707 / Artery: 2.417459719915588, 3.6267263812119865, 3.666084411544034, 8.446865812865441, 3.0989519344557674, 6.1664925267653485 / Brain-Cerebellum: 4.475354860121718, 6.2091511106683575 / Breast-Mammary: 4.344889720270237 / Esophagus: 7.96497117043581, 5.203977476560379, 7.254341575207032, 2.186752…
hsa-miR-1285-5p	72	ENSG00000107562.16, ENSG00000114738.11, ENSG00000119927.14, ENSG00000130522.6, ENSG00000140332.17, ENSG00000157978.12, ENSG00000166166.13, ENSG00000176845.13, ENSG00000182700.5, ENSG00000163909.8, ENSG00000169252.6, ENSG00000198355.5, ENSG00000223396.4, ENSG00000272512.1, ENSG00000075426.12, ENSG00000167173.19, ENSG00000237886.1, ENSG00000160087.21, ENSG00000235374.2, ENSG00000073146.16, ENSG0000…	23	Adipose-Subcut, Adipose-Visceral, Artery-Aorta, Artery-Coronary, Artery-Tibial, Brain-Cerebellum, Brain-Cortex, Breast-Mammary, Colon-Sigmoid, Esophagus-Gastro, Esophagus-Mucosa, Esophagus-Muscle, Heart-Atrial-App, Heart-L-Ventricle, Liver, Lung, Muscle-Skeletal, Nerve, Pituitary, Skin-Not-Exposed, Skin-Exposed, Testis, Thyroid	Adipose: 1.2347991949844874, 2.683342383332645, 1.4385637025885367, 1.5070277223777644, 4.502381602808061 / Artery: 0.3176224449524129, 0.6077574263597502, 0.5201876529893562, 0.9343878111576818, 0.6797701017515876, 0.4157185973100235 / Brain-Cerebellum: 5.143106220203372, 1.2448664818454898 / Breast-Mammary: 1.3744038911058911 / Esophagus: 1.6462554394821731, 0.9689087193595902, 0.62777955939291…
hsa-miR-1286	7	ENSG00000157978.12, ENSG00000250986.1, ENSG00000235374.2, ENSG00000112679.14, ENSG00000268388.6, ENSG00000175906.5, ENSG00000112584.14	11	Adipose-Subcut, Artery-Aorta, Artery-Coronary, Artery-Tibial, Brain-Cerebellum, Brain-Cortex, Breast-Mammary, Colon-Sigmoid, Skin-Not-Exposed, Skin-Exposed, Thyroid	Adipose: 0.0, 0.0, 0.0, 0.0, 0.0785299116768848 / Artery: 0.0, 0.0132121179643423, 0.0247708406185407, 0.0, 0.0799729531472456, 0.0692864328850039 / Brain-Cerebellum: 3.722358645561556, 1.2752290789636722 / Breast-Mammary: 0.0 / Skin: 0.0, 0.0, 0.0739944158880809, 0.0198351945258354, 0.0, 0.0375608904289855 / Thyroid: 0.0457109360168944, 0.0, 0.0, 0.0924563136983551
hsa-miR-1287-3p	66	ENSG00000100034.14, ENSG00000107562.16, ENSG00000112679.14, ENSG00000119927.14, ENSG00000144674.16, ENSG00000157978.12, ENSG00000164167.12, ENSG00000165092.13, ENSG00000166166.13, ENSG00000176845.13, ENSG00000182700.5, ENSG00000279805.1, ENSG00000169252.6, ENSG00000223396.4, ENSG00000133454.16, ENSG00000163909.8, ENSG00000176678.6, ENSG00000240857.2, ENSG00000261039.3, ENSG00000119938.9, ENSG0000…	23	Adipose-Subcut, Adipose-Visceral, Artery-Aorta, Artery-Coronary, Artery-Tibial, Brain-Cerebellum, Brain-Cortex, Breast-Mammary, Colon-Sigmoid, Esophagus-Gastro, Esophagus-Mucosa, Esophagus-Muscle, Heart-Atrial-App, Heart-L-Ventricle, Liver, Lung, Muscle-Skeletal, Nerve, Pituitary, Skin-Not-Exposed, Skin-Exposed, Testis, Thyroid	Adipose: 9.195313154139802, 2.8642418698494523, 5.274733576157969, 3.1647582169933046, 1.7800113313427222 / Artery: 1.4469466936721032, 1.902544986865305, 2.625709105565321, 0.672759224033531, 3.5987828916260525, 2.0093065536651142 / Brain-Cerebellum: 0.4546392238853809, 1.5181298559091336 / Breast-Mammary: 3.768526798193572 / Esophagus: 0.9683855526365726, 1.218949679194323, 1.1509291922203464, …
hsa-miR-1288-5p	13	ENSG00000144674.16, ENSG00000235374.2, ENSG00000157978.12, ENSG00000148513.18, ENSG00000142623.11, ENSG00000079557.5, ENSG00000100034.14, ENSG00000257027.1, ENSG00000144120.13, ENSG00000153246.13, ENSG00000175906.5, ENSG00000125571.9, ENSG00000104324.16	14	Adipose-Subcut, Artery-Aorta, Artery-Tibial, Brain-Cerebellum, Brain-Cortex, Breast-Mammary, Esophagus-Mucosa, Liver, Lung, Nerve, Pituitary, Skin-Not-Exposed, Skin-Exposed, Thyroid	Adipose: 0.0, 0.0, 0.0368862487843214, 0.0, 0.0 / Artery: 0.0, 0.0, 0.0, 0.0, 0.0, 0.0 / Brain-Cerebellum: 0.0, 0.0 / Breast-Mammary: 0.0 / Esophagus: 0.0, 0.0, 0.0, 0.0, 0.0 / Liver: 0.0, 0.0, 0.0, 0.0, 0.0, 0.0, 0.0 / Lung: 0.0, 0.0315100286337932, 0.0, 0.0, 0.0, 0.0 / Nerve: 0.0, 0.0, 0.0, 0.0, 0.0, 0.0, 0.0 / Pituitary: 0.0, 0.0, 0.0 / Skin: 0.0, 0.0, 0.0, 0.0, 0.0, 0.0 / Thyroid: 0.0, 0.0, 0…
hsa-miR-129-1-3p	540	ENSG00000010244.19, ENSG00000023839.12, ENSG00000048544.6, ENSG00000065548.18, ENSG00000077380.16, ENSG00000079308.19, ENSG00000082397.18, ENSG00000092931.11, ENSG00000099282.10, ENSG00000100034.14, ENSG00000100307.13, ENSG00000101331.17, ENSG00000102390.11, ENSG00000106153.13, ENSG00000107562.16, ENSG00000109919.10, ENSG00000110455.14, ENSG00000112214.10, ENSG00000114698.15, ENSG00000117266.16, …	23	Adipose-Subcut, Adipose-Visceral, Artery-Aorta, Artery-Coronary, Artery-Tibial, Brain-Cerebellum, Brain-Cortex, Breast-Mammary, Colon-Sigmoid, Esophagus-Gastro, Esophagus-Mucosa, Esophagus-Muscle, Heart-Atrial-App, Heart-L-Ventricle, Liver, Lung, Muscle-Skeletal, Nerve, Pituitary, Skin-Not-Exposed, Skin-Exposed, Testis, Thyroid	Adipose: 0.4466294960582188, 0.4522487162920188, 0.331976239058893, 0.8037481186014742, 4.999737710094999 / Artery: 0.1764569138624516, 0.4095756568946143, 0.1486250437112446, 5.1204452051440965, 0.7197565783252103, 0.4850050301950275 / Brain-Cerebellum: 367.8883769777517, 372.9437804026378 / Breast-Mammary: 0.1330068281715378 / Esophagus: 1.7430939947458304, 2.2816237584919383, 1.150929192220346…
hsa-miR-129-2-3p	428	ENSG00000010244.19, ENSG00000023839.12, ENSG00000048544.6, ENSG00000065548.18, ENSG00000077380.16, ENSG00000079308.19, ENSG00000082397.18, ENSG00000082438.18, ENSG00000100034.14, ENSG00000102390.11, ENSG00000107185.10, ENSG00000107562.16, ENSG00000109919.10, ENSG00000110455.14, ENSG00000112081.17, ENSG00000112214.10, ENSG00000112679.14, ENSG00000114698.15, ENSG00000118526.7, ENSG00000119878.6, EN…	23	Adipose-Subcut, Adipose-Visceral, Artery-Aorta, Artery-Coronary, Artery-Tibial, Brain-Cerebellum, Brain-Cortex, Breast-Mammary, Colon-Sigmoid, Esophagus-Gastro, Esophagus-Mucosa, Esophagus-Muscle, Heart-Atrial-App, Heart-L-Ventricle, Liver, Lung, Muscle-Skeletal, Nerve, Pituitary, Skin-Not-Exposed, Skin-Exposed, Testis, Thyroid	Adipose: 0.4991741426533034, 0.3316490586141471, 1.4754499513728585, 1.9089017816785008, 12.355372770496542 / Artery: 1.2704897798096515, 1.3872723862559515, 0.8422085810303862, 10.128763872949271, 2.159269734975631, 0.970010060390055 / Brain-Cerebellum: 645.218303547834, 988.2114484054912 / Breast-Mammary: 0.4876917032956387 / Esophagus: 4.212477153969092, 15.940111189464226, 2.825008017268123, …
hsa-miR-1290	30	ENSG00000157978.12, ENSG00000198598.7, ENSG00000177706.9, ENSG00000167173.19, ENSG00000235374.2, ENSG00000105404.11, ENSG00000124493.14, ENSG00000150967.18, ENSG00000167522.16, ENSG00000272512.1, ENSG00000148513.18, ENSG00000105953.15, ENSG00000179403.12, ENSG00000142623.11, ENSG00000079557.5, ENSG00000231487.1, ENSG00000100311.17, ENSG00000149292.17, ENSG00000144120.13, ENSG00000175906.5, ENSG00…	20	Adipose-Subcut, Adipose-Visceral, Artery-Aorta, Artery-Coronary, Artery-Tibial, Brain-Cerebellum, Brain-Cortex, Breast-Mammary, Colon-Sigmoid, Esophagus-Mucosa, Esophagus-Muscle, Liver, Lung, Muscle-Skeletal, Nerve, Pituitary, Skin-Not-Exposed, Skin-Exposed, Testis, Thyroid	Adipose: 1.3136161648771143, 1.7486950363291394, 0.4795212341961789, 6.078345146923647, 81.61875486950895 / Artery: 4.9055022053761554, 2.113938874294784, 0.8917502622674678, 14.053192679811534, 2.1992562115492538, 1.1778693590450666 / Brain-Cerebellum: 5.99555476498846, 3.2791604887637287 / Breast-Mammary: 2.571465344649732 / Esophagus: 0.7747084421092578, 2.2191135185332547, 3.417910934472544, …
hsa-miR-1291	56	ENSG00000010244.19, ENSG00000100034.14, ENSG00000107562.16, ENSG00000109919.10, ENSG00000130522.6, ENSG00000144674.16, ENSG00000157978.12, ENSG00000185347.18, ENSG00000253047.1, ENSG00000196357.12, ENSG00000198874.13, ENSG00000232611.1, ENSG00000235374.2, ENSG00000073146.16, ENSG00000091490.11, ENSG00000117480.16, ENSG00000124493.14, ENSG00000136213.10, ENSG00000141933.9, ENSG00000146090.16, ENSG…	23	Adipose-Subcut, Adipose-Visceral, Artery-Aorta, Artery-Coronary, Artery-Tibial, Brain-Cerebellum, Brain-Cortex, Breast-Mammary, Colon-Sigmoid, Esophagus-Gastro, Esophagus-Mucosa, Esophagus-Muscle, Heart-Atrial-App, Heart-L-Ventricle, Liver, Lung, Muscle-Skeletal, Nerve, Pituitary, Skin-Not-Exposed, Skin-Exposed, Testis, Thyroid	Adipose: 0.1313616164877114, 0.1205996576778716, 0.0737724975686429, 0.0502342574125921, 1.0470654890251307 / Artery: 0.0, 0.1056969437147391, 0.099083362474163, 0.1121265373389218, 0.0799729531472456, 0.1385728657700078 / Brain-Cerebellum: 0.4262242723925446, 0.0 / Breast-Mammary: 0.0443356093905126 / Esophagus: 0.4841927763182863, 0.0937653599380248, 0.104629926565486, 0.0898665221533109, 0.0 /…
hsa-miR-1292-3p	34	ENSG00000157978.12, ENSG00000166166.13, ENSG00000176720.6, ENSG00000176845.13, ENSG00000186827.11, ENSG00000181396.13, ENSG00000198355.5, ENSG00000182492.16, ENSG00000196924.19, ENSG00000272512.1, ENSG00000235374.2, ENSG00000073146.16, ENSG00000078808.19, ENSG00000099624.8, ENSG00000101199.13, ENSG00000101210.13, ENSG00000124493.14, ENSG00000162576.17, ENSG00000225614.4, ENSG00000179403.12, ENSG0…	23	Adipose-Subcut, Adipose-Visceral, Artery-Aorta, Artery-Coronary, Artery-Tibial, Brain-Cerebellum, Brain-Cortex, Breast-Mammary, Colon-Sigmoid, Esophagus-Gastro, Esophagus-Mucosa, Esophagus-Muscle, Heart-Atrial-App, Heart-L-Ventricle, Liver, Lung, Muscle-Skeletal, Nerve, Pituitary, Skin-Not-Exposed, Skin-Exposed, Testis, Thyroid	Adipose: 0.0, 0.0, 0.0, 0.0502342574125921, 0.0785299116768848 / Artery: 0.0, 0.0132121179643423, 0.0247708406185407, 0.0, 0.0, 0.0 / Brain-Cerebellum: 0.0, 0.0 / Breast-Mammary: 0.0 / Esophagus: 0.0, 0.0, 0.0, 0.0, 0.0 / Heart-Atrial-App: 0.0 / Heart-Ventricle: 0.0, 0.0524115813347159 / Liver: 0.0, 0.0, 0.0, 0.0337274464144233, 0.0, 0.0, 0.0 / Lung: 0.0, 0.0315100286337932, 0.0, 0.0, 0.0, 0.0 / …
hsa-miR-1293	118	ENSG00000074660.16, ENSG00000079308.19, ENSG00000107562.16, ENSG00000112679.14, ENSG00000119927.14, ENSG00000135862.6, ENSG00000144674.16, ENSG00000156453.14, ENSG00000157978.12, ENSG00000166166.13, ENSG00000176845.13, ENSG00000181092.10, ENSG00000182700.5, ENSG00000260948.1, ENSG00000279805.1, ENSG00000158604.15, ENSG00000169252.6, ENSG00000177706.9, ENSG00000223396.4, ENSG00000273729.1, ENSG000…	23	Adipose-Subcut, Adipose-Visceral, Artery-Aorta, Artery-Coronary, Artery-Tibial, Brain-Cerebellum, Brain-Cortex, Breast-Mammary, Colon-Sigmoid, Esophagus-Gastro, Esophagus-Mucosa, Esophagus-Muscle, Heart-Atrial-App, Heart-L-Ventricle, Liver, Lung, Muscle-Skeletal, Nerve, Pituitary, Skin-Not-Exposed, Skin-Exposed, Testis, Thyroid	Adipose: 0.0, 0.0, 0.0, 0.0502342574125921, 0.0261766372256282 / Artery: 0.0, 0.0, 0.0, 0.0, 0.0, 0.0 / Brain-Cerebellum: 0.0284149514928363, 0.0303625971181826 / Breast-Mammary: 0.0 / Esophagus: 3.1472530460688604, 0.1250204799173664, 0.0348766421884953, 0.0299555073844369, 0.0 / Heart-Atrial-App: 0.0 / Heart-Ventricle: 0.0, 0.0 / Liver: 0.0, 0.0, 0.0, 0.0, 0.0, 0.0, 0.0 / Lung: 0.0, 0.031510028…
hsa-miR-1294	162	ENSG00000048544.6, ENSG00000079308.19, ENSG00000100284.22, ENSG00000107562.16, ENSG00000112679.14, ENSG00000114738.11, ENSG00000119927.14, ENSG00000138166.6, ENSG00000140332.17, ENSG00000148308.18, ENSG00000156453.14, ENSG00000157978.12, ENSG00000158604.15, ENSG00000160789.23, ENSG00000166166.13, ENSG00000168874.13, ENSG00000176845.13, ENSG00000182700.5, ENSG00000184634.16, ENSG00000272783.1, ENS…	23	Adipose-Subcut, Adipose-Visceral, Artery-Aorta, Artery-Coronary, Artery-Tibial, Brain-Cerebellum, Brain-Cortex, Breast-Mammary, Colon-Sigmoid, Esophagus-Gastro, Esophagus-Mucosa, Esophagus-Muscle, Heart-Atrial-App, Heart-L-Ventricle, Liver, Lung, Muscle-Skeletal, Nerve, Pituitary, Skin-Not-Exposed, Skin-Exposed, Testis, Thyroid	Adipose: 0.9720759620090644, 0.7235979460672299, 0.8852699708237151, 3.1647582169933046, 0.7067692050919633 / Artery: 2.505688176846813, 0.7663028419318589, 0.8917502622674678, 3.2516695828287325, 0.8797024846197016, 1.3164422248150744 / Brain-Cerebellum: 0.1136598059713452, 0.0303625971181826 / Breast-Mammary: 1.285732672324866 / Esophagus: 1.1136433855320584, 1.1876945592149812, 3.8015539985459…
hsa-miR-1296-3p	14	ENSG00000107562.16, ENSG00000112679.14, ENSG00000144674.16, ENSG00000157978.12, ENSG00000169252.6, ENSG00000117480.16, ENSG00000148513.18, ENSG00000268388.6, ENSG00000215559.8, ENSG00000175906.5, ENSG00000119878.6, ENSG00000125571.9, ENSG00000182700.5, ENSG00000185963.14	14	Adipose-Subcut, Adipose-Visceral, Artery-Aorta, Artery-Coronary, Artery-Tibial, Brain-Cerebellum, Brain-Cortex, Breast-Mammary, Colon-Sigmoid, Esophagus-Mucosa, Lung, Nerve, Skin-Not-Exposed, Skin-Exposed	Adipose: 2.206875156993552, 0.6331482028088263, 1.8074261904317512, 0.5023425741259214, 2.827076820367853 / Artery: 3.8467607222014455, 3.1180598395848054, 6.192710154635193, 1.8314001098690564, 6.3978362517796485, 2.771457315400157 / Brain-Cerebellum: 94.33763895621657, 172.1255630629776 / Breast-Mammary: 0.2660136563430757 / Esophagus: 2.46938315922326, 2.9692363980374537, 1.9879686047442349, 1…
hsa-miR-1296-5p	39	ENSG00000107562.16, ENSG00000112679.14, ENSG00000130522.6, ENSG00000157978.12, ENSG00000166166.13, ENSG00000176845.13, ENSG00000198355.5, ENSG00000182492.16, ENSG00000117266.16, ENSG00000235374.2, ENSG00000073146.16, ENSG00000078808.19, ENSG00000101199.13, ENSG00000117480.16, ENSG00000124493.14, ENSG00000225614.4, ENSG00000145506.14, ENSG00000148513.18, ENSG00000179403.12, ENSG00000268388.6, ENSG…	21	Adipose-Subcut, Adipose-Visceral, Artery-Aorta, Artery-Coronary, Artery-Tibial, Brain-Cerebellum, Brain-Cortex, Breast-Mammary, Colon-Sigmoid, Esophagus-Gastro, Esophagus-Mucosa, Esophagus-Muscle, Liver, Lung, Muscle-Skeletal, Nerve, Pituitary, Skin-Not-Exposed, Skin-Exposed, Testis, Thyroid	Adipose: 1.2610715182820298, 1.145696747939781, 1.4754499513728585, 2.3610100983918305, 1.3350084985070416 / Artery: 0.5293707415873549, 1.9289692227939896, 1.5605629589680683, 2.990040995704582, 1.8393779223866489, 0.6928643288500392 / Brain-Cerebellum: 86.86450671360059, 29.63389478734629 / Breast-Mammary: 0.3546848751241009 / Esophagus: 4.599831375023719, 1.15643943923564, 2.8598846594566183, …
hsa-miR-1297	22	ENSG00000107562.16, ENSG00000144674.16, ENSG00000169252.6, ENSG00000158604.15, ENSG00000124493.14, ENSG00000157978.12, ENSG00000187609.16, ENSG00000148513.18, ENSG00000142623.11, ENSG00000215559.8, ENSG00000079557.5, ENSG00000046647.14, ENSG00000229246.2, ENSG00000257027.1, ENSG00000144120.13, ENSG00000175906.5, ENSG00000119878.6, ENSG00000125571.9, ENSG00000155100.11, ENSG00000185963.14, ENSG000…	16	Adipose-Subcut, Adipose-Visceral, Artery-Aorta, Artery-Tibial, Brain-Cerebellum, Breast-Mammary, Colon-Sigmoid, Esophagus-Mucosa, Liver, Lung, Nerve, Pituitary, Skin-Not-Exposed, Skin-Exposed, Testis, Thyroid	Adipose: 0.0788169698926268, 0.0602998288389358, 0.1106587463529643, 0.1004685148251842, 0.0261766372256282 / Artery: 0.1764569138624516, 0.0924848257503967, 0.1733958843297854, 0.2990040995704581, 0.2799053360153596, 2.4943115838601413 / Brain-Cerebellum: 0.0284149514928363, 0.2125381798272787 / Breast-Mammary: 0.0 / Esophagus: 0.1936771105273145, 0.1250204799173664, 0.1395065687539813, 0.089866…
hsa-miR-1299	505	ENSG00000010244.19, ENSG00000048544.6, ENSG00000068001.14, ENSG00000075618.18, ENSG00000079308.19, ENSG00000100034.14, ENSG00000100106.22, ENSG00000100307.13, ENSG00000100599.16, ENSG00000105127.10, ENSG00000106153.13, ENSG00000107562.16, ENSG00000108349.17, ENSG00000109919.10, ENSG00000110455.14, ENSG00000112679.14, ENSG00000117266.16, ENSG00000117480.16, ENSG00000119878.6, ENSG00000119927.14, E…	23	Adipose-Subcut, Adipose-Visceral, Artery-Aorta, Artery-Coronary, Artery-Tibial, Brain-Cerebellum, Brain-Cortex, Breast-Mammary, Colon-Sigmoid, Esophagus-Gastro, Esophagus-Mucosa, Esophagus-Muscle, Heart-Atrial-App, Heart-L-Ventricle, Liver, Lung, Muscle-Skeletal, Nerve, Pituitary, Skin-Not-Exposed, Skin-Exposed, Testis, Thyroid	Adipose: 0.0788169698926268, 1.5677955498123315, 10.955215888943473, 5.023425741259215, 0.4188261956100523 / Artery: 0.8469931865397677, 1.532605683863718, 2.25414649628721, 0.82226127381876, 0.0399864765736228, 1.662874389240094 / Brain-Cerebellum: 1.0797681567277797, 0.091087791354548 / Breast-Mammary: 2.7488077822117822 / Esophagus: 3.4861879894916608, 3.125511997934161, 2.7203780907026367, 0.…
hsa-miR-1301-3p	88	ENSG00000048544.6, ENSG00000074660.16, ENSG00000107562.16, ENSG00000119927.14, ENSG00000147224.13, ENSG00000156453.14, ENSG00000196605.7, ENSG00000177706.9, ENSG00000185163.10, ENSG00000075426.12, ENSG00000079308.19, ENSG00000135931.18, ENSG00000163909.8, ENSG00000176678.6, ENSG00000186564.6, ENSG00000224239.1, ENSG00000229980.5, ENSG00000101290.14, ENSG00000119938.9, ENSG00000158604.15, ENSG0000…	23	Adipose-Subcut, Adipose-Visceral, Artery-Aorta, Artery-Coronary, Artery-Tibial, Brain-Cerebellum, Brain-Cortex, Breast-Mammary, Colon-Sigmoid, Esophagus-Gastro, Esophagus-Mucosa, Esophagus-Muscle, Heart-Atrial-App, Heart-L-Ventricle, Liver, Lung, Muscle-Skeletal, Nerve, Pituitary, Skin-Not-Exposed, Skin-Exposed, Testis, Thyroid	Adipose: 8.065603252345483, 12.753413799434927, 10.254377162041363, 11.101770888182864, 22.040728543979007 / Artery: 2.929184770116697, 6.051150027668817, 4.756001398759828, 5.045694180251481, 5.358187860865455, 3.1178894798251764 / Brain-Cerebellum: 55.29549560505945, 31.06093685190088 / Breast-Mammary: 9.8425052846938 / Esophagus: 5.61663620529212, 7.126167355289889, 9.7305831705902, 4.25368204…
hsa-miR-1302	52	ENSG00000107562.16, ENSG00000112679.14, ENSG00000119878.6, ENSG00000144674.16, ENSG00000157978.12, ENSG00000164167.12, ENSG00000165092.13, ENSG00000169252.6, ENSG00000229246.2, ENSG00000158604.15, ENSG00000181396.13, ENSG00000075426.12, ENSG00000133454.16, ENSG00000154813.10, ENSG00000176678.6, ENSG00000198874.13, ENSG00000261039.3, ENSG00000101290.14, ENSG00000196196.3, ENSG00000235374.2, ENSG00…	20	Adipose-Subcut, Adipose-Visceral, Artery-Aorta, Artery-Coronary, Artery-Tibial, Brain-Cerebellum, Brain-Cortex, Breast-Mammary, Colon-Sigmoid, Esophagus-Gastro, Esophagus-Mucosa, Liver, Lung, Muscle-Skeletal, Nerve, Pituitary, Skin-Not-Exposed, Skin-Exposed, Testis, Thyroid	Adipose: 0.0262723232975422, 0.0849679406366823, 0.0, 0.0502342574125921, 0.1808567662861589 / Artery: 0.0, 0.0420385571592712, 0.1486250437112446, 0.0, 0.0399864765736228, 0.0 / Brain-Cerebellum: 0.3409794179140357, 0.3643511654181921 / Breast-Mammary: 0.0 / Esophagus: 0.3433366959347848, 0.0625102399586832, 0.0697532843769906, 0.0299555073844369, 0.0639171878687222 / Liver: 0.2373689714838833, …
hsa-miR-1303	17	ENSG00000074660.16, ENSG00000132635.17, ENSG00000176845.13, ENSG00000261039.3, ENSG00000073146.16, ENSG00000099624.8, ENSG00000127415.13, ENSG00000164853.9, ENSG00000225614.4, ENSG00000158050.5, ENSG00000261150.3, ENSG00000013810.20, ENSG00000268812.3, ENSG00000141933.9, ENSG00000196576.16, ENSG00000238227.8, ENSG00000259349.2	22	Adipose-Subcut, Adipose-Visceral, Artery-Aorta, Artery-Coronary, Artery-Tibial, Brain-Cerebellum, Brain-Cortex, Breast-Mammary, Colon-Sigmoid, Esophagus-Gastro, Esophagus-Mucosa, Esophagus-Muscle, Heart-Atrial-App, Heart-L-Ventricle, Lung, Muscle-Skeletal, Nerve, Pituitary, Skin-Not-Exposed, Skin-Exposed, Testis, Thyroid	Adipose: 21.806028336960093, 3.316490586141472, 12.43066584031633, 14.869340194127275, 17.564523578396567 / Artery: 1.3763639281271225, 2.4310297054390007, 2.3036881775242914, 2.317281771671051, 1.99932382868114, 2.1478794194351214 / Brain-Cerebellum: 0.4830541753782172, 2.4897329636909795 / Breast-Mammary: 7.359711158825092 / Esophagus: 7.698665143460751, 7.938800474752773, 9.556199959647724, 3.…
hsa-miR-1304-5p	140	ENSG00000010244.19, ENSG00000048544.6, ENSG00000074660.16, ENSG00000079308.19, ENSG00000100034.14, ENSG00000107562.16, ENSG00000109919.10, ENSG00000110455.14, ENSG00000112679.14, ENSG00000119878.6, ENSG00000135862.6, ENSG00000136932.14, ENSG00000140332.17, ENSG00000144674.16, ENSG00000156453.14, ENSG00000157978.12, ENSG00000164167.12, ENSG00000176845.13, ENSG00000182700.5, ENSG00000185347.18, ENS…	23	Adipose-Subcut, Adipose-Visceral, Artery-Aorta, Artery-Coronary, Artery-Tibial, Brain-Cerebellum, Brain-Cortex, Breast-Mammary, Colon-Sigmoid, Esophagus-Gastro, Esophagus-Mucosa, Esophagus-Muscle, Heart-Atrial-App, Heart-L-Ventricle, Liver, Lung, Muscle-Skeletal, Nerve, Pituitary, Skin-Not-Exposed, Skin-Exposed, Testis, Thyroid	Adipose: 0.1050892931901691, 0.1808994865168075, 0.0737724975686429, 0.351639801888145, 0.3402962839331674 / Artery: 0.0, 0.1056969437147391, 0.0743125218556223, 0.149502049785229, 0.1199594297208684, 0.2771457315400157 / Brain-Cerebellum: 0.0284149514928363, 0.0607251942363653 / Breast-Mammary: 0.2660136563430757 / Esophagus: 0.8715469973729152, 0.1250204799173664, 0.2790131375079627, 0.02995550…
hsa-miR-1305	46	ENSG00000107562.16, ENSG00000119927.14, ENSG00000140332.17, ENSG00000144674.16, ENSG00000157978.12, ENSG00000165092.13, ENSG00000182700.5, ENSG00000279805.1, ENSG00000158604.15, ENSG00000160233.8, ENSG00000169252.6, ENSG00000133454.16, ENSG00000163909.8, ENSG00000163961.4, ENSG00000119938.9, ENSG00000235374.2, ENSG00000100360.15, ENSG00000117480.16, ENSG00000119878.6, ENSG00000124493.14, ENSG0000…	19	Adipose-Subcut, Adipose-Visceral, Artery-Aorta, Artery-Coronary, Artery-Tibial, Brain-Cerebellum, Brain-Cortex, Breast-Mammary, Colon-Sigmoid, Esophagus-Mucosa, Heart-Atrial-App, Heart-L-Ventricle, Lung, Nerve, Pituitary, Skin-Not-Exposed, Skin-Exposed, Testis, Thyroid	Adipose: 4.361205667392018, 2.2310936670406263, 3.2828761418046093, 3.4159295040562654, 0.9947122145738742 / Artery: 0.1764569138624516, 0.1717575335364511, 0.1486250437112446, 0.3737551244630728, 0.3998647657362279, 0.0 / Brain-Cerebellum: 0.0568299029856726, 0.0607251942363653 / Breast-Mammary: 6.5616701897958665 / Esophagus: 1.1136433855320584, 2.594174958285354, 3.871307282922984, 1.258131310…
hsa-miR-1306-3p	23	ENSG00000132635.17, ENSG00000157978.12, ENSG00000254860.6, ENSG00000073146.16, ENSG00000099624.8, ENSG00000127415.13, ENSG00000136213.10, ENSG00000164853.9, ENSG00000261556.10, ENSG00000225614.4, ENSG00000272512.1, ENSG00000117751.18, ENSG00000224689.9, ENSG00000160255.18, ENSG00000158050.5, ENSG00000175906.5, ENSG00000261150.3, ENSG00000130529.16, ENSG00000160087.21, ENSG00000141933.9, ENSG00000…	15	Adipose-Subcut, Adipose-Visceral, Artery-Aorta, Artery-Coronary, Brain-Cerebellum, Brain-Cortex, Breast-Mammary, Esophagus-Gastro, Esophagus-Mucosa, Lung, Pituitary, Skin-Not-Exposed, Skin-Exposed, Testis, Thyroid	Adipose: 0.1050892931901691, 0.1205996576778716, 0.1475449951372858, 0.0502342574125921, 0.2355897350306544 / Artery: 0.0705827655449806, 0.1189090616790815, 0.1238542030927038, 0.0747510248926145, 0.1199594297208684, 0.0692864328850039 / Brain-Cerebellum: 0.3125644664211993, 0.4250763596545574 / Breast-Mammary: 0.1773424375620504 / Esophagus: 0.0968385552636572, 0.0625102399586832, 0.03487664218…
hsa-miR-130a-3p	20	ENSG00000144674.16, ENSG00000079308.19, ENSG00000101290.14, ENSG00000119938.9, ENSG00000176678.6, ENSG00000119878.6, ENSG00000156171.15, ENSG00000148513.18, ENSG00000215559.8, ENSG00000286156.1, ENSG00000110665.12, ENSG00000147065.17, ENSG00000229246.2, ENSG00000175906.5, ENSG00000155100.11, ENSG00000130023.16, ENSG00000175820.4, ENSG00000274748.1, ENSG00000104324.16, ENSG00000112584.14	15	Adipose-Subcut, Artery-Aorta, Artery-Coronary, Artery-Tibial, Brain-Cerebellum, Breast-Mammary, Colon-Sigmoid, Esophagus-Mucosa, Heart-L-Ventricle, Lung, Nerve, Skin-Not-Exposed, Skin-Exposed, Testis, Thyroid	Adipose: 3176.954422432003, 2713.884246639566, 3515.923461623953, 3955.14402312303, 3066.4359911589977 / Artery: 2034.689382365157, 3457.703756094156, 5804.996957273793, 2148.942463612883, 5806.516236208913, 3962.0060916631783 / Brain-Cerebellum: 1984.8411916776013, 1319.224482187919 / Breast-Mammary: 4344.180350519988 / Esophagus: 3342.527992758025, 2594.643785085044, 2747.337735114344, 2831.903…
hsa-miR-130a-5p	92	ENSG00000100034.14, ENSG00000114738.11, ENSG00000119878.6, ENSG00000119927.14, ENSG00000130303.14, ENSG00000130522.6, ENSG00000144674.16, ENSG00000156453.14, ENSG00000157978.12, ENSG00000171206.15, ENSG00000253047.1, ENSG00000132002.9, ENSG00000158604.15, ENSG00000169252.6, ENSG00000079308.19, ENSG00000133454.16, ENSG00000163909.8, ENSG00000198874.13, ENSG00000254109.6, ENSG00000260267.1, ENSG000…	23	Adipose-Subcut, Adipose-Visceral, Artery-Aorta, Artery-Coronary, Artery-Tibial, Brain-Cerebellum, Brain-Cortex, Breast-Mammary, Colon-Sigmoid, Esophagus-Gastro, Esophagus-Mucosa, Esophagus-Muscle, Heart-Atrial-App, Heart-L-Ventricle, Liver, Lung, Muscle-Skeletal, Nerve, Pituitary, Skin-Not-Exposed, Skin-Exposed, Testis, Thyroid	Adipose: 3.6518529383583775, 1.8089948651680752, 5.901799805491433, 2.5117128706296072, 3.7956123977160985 / Artery: 2.1174829663494195, 3.1444840755134904, 7.208314619995363, 1.7566490849764418, 4.99830957170285, 3.3950352113651925 / Brain-Cerebellum: 1.1934279626991249, 1.9128436184455089 / Breast-Mammary: 1.729088766229992 / Esophagus: 4.018800043441777, 2.656685198244037, 3.1737744391530764, …
hsa-miR-130b-3p	20	ENSG00000144674.16, ENSG00000079308.19, ENSG00000101290.14, ENSG00000119938.9, ENSG00000176678.6, ENSG00000119878.6, ENSG00000156171.15, ENSG00000148513.18, ENSG00000215559.8, ENSG00000286156.1, ENSG00000110665.12, ENSG00000147065.17, ENSG00000229246.2, ENSG00000175906.5, ENSG00000155100.11, ENSG00000130023.16, ENSG00000175820.4, ENSG00000274748.1, ENSG00000104324.16, ENSG00000112584.14	15	Adipose-Subcut, Artery-Aorta, Artery-Coronary, Artery-Tibial, Brain-Cerebellum, Breast-Mammary, Colon-Sigmoid, Esophagus-Mucosa, Heart-L-Ventricle, Lung, Nerve, Skin-Not-Exposed, Skin-Exposed, Testis, Thyroid	Adipose: 45.52993627464078, 57.58633654118373, 39.173196208949385, 93.08407898553324, 148.05506014815347 / Artery: 43.76131463788801, 41.94847453678711, 51.622431849038975, 66.15465702996387, 61.8990657359681, 57.78488502609327 / Brain-Cerebellum: 182.6513081959518, 112.857773488285 / Breast-Mammary: 47.57210887602003 / Esophagus: 84.54005874517277, 56.22796084283557, 81.36720622575966, 29.386352…
hsa-miR-132-3p	220	ENSG00000010244.19, ENSG00000048544.6, ENSG00000074660.16, ENSG00000100034.14, ENSG00000107562.16, ENSG00000109919.10, ENSG00000110455.14, ENSG00000112679.14, ENSG00000112759.19, ENSG00000114738.11, ENSG00000117266.16, ENSG00000119927.14, ENSG00000128274.17, ENSG00000130303.14, ENSG00000130522.6, ENSG00000144674.16, ENSG00000147224.13, ENSG00000156453.14, ENSG00000157978.12, ENSG00000160789.23, E…	23	Adipose-Subcut, Adipose-Visceral, Artery-Aorta, Artery-Coronary, Artery-Tibial, Brain-Cerebellum, Brain-Cortex, Breast-Mammary, Colon-Sigmoid, Esophagus-Gastro, Esophagus-Mucosa, Esophagus-Muscle, Heart-Atrial-App, Heart-L-Ventricle, Liver, Lung, Muscle-Skeletal, Nerve, Pituitary, Skin-Not-Exposed, Skin-Exposed, Testis, Thyroid	Adipose: 13.21497861866377, 33.58700466328726, 13.020845820865471, 4.0187405930073705, 46.43735443826455 / Artery: 2.5409795596193034, 2.7481205365832184, 4.260584586389013, 3.924428806862264, 5.198241954570964, 4.503618137525256 / Brain-Cerebellum: 318.3327015742452, 21.49671875967333 / Breast-Mammary: 15.650470114850952 / Esophagus: 5.471378372396635, 7.438718555083303, 4.812976622012358, 1.347…
hsa-miR-1321	116	ENSG00000102870.6, ENSG00000107562.16, ENSG00000112679.14, ENSG00000119927.14, ENSG00000144674.16, ENSG00000156453.14, ENSG00000157978.12, ENSG00000158604.15, ENSG00000164167.12, ENSG00000165092.13, ENSG00000181396.13, ENSG00000182700.5, ENSG00000169252.6, ENSG00000075426.12, ENSG00000079308.19, ENSG00000133454.16, ENSG00000141753.7, ENSG00000163909.8, ENSG00000167173.19, ENSG00000176678.6, ENSG0…	23	Adipose-Subcut, Adipose-Visceral, Artery-Aorta, Artery-Coronary, Artery-Tibial, Brain-Cerebellum, Brain-Cortex, Breast-Mammary, Colon-Sigmoid, Esophagus-Gastro, Esophagus-Mucosa, Esophagus-Muscle, Heart-Atrial-App, Heart-L-Ventricle, Liver, Lung, Muscle-Skeletal, Nerve, Pituitary, Skin-Not-Exposed, Skin-Exposed, Testis, Thyroid	Adipose: 0.0, 0.0, 0.0, 0.0, 0.0 / Artery: 0.0, 0.0, 0.0, 0.0, 0.0, 0.0 / Brain-Cerebellum: 0.0, 0.0 / Breast-Mammary: 0.0 / Esophagus: 0.0, 0.0, 0.0, 0.0, 0.0 / Heart-Atrial-App: 0.0 / Heart-Ventricle: 0.0, 0.0 / Liver: 0.0, 0.0, 0.0, 0.0, 0.0, 0.0, 0.0 / Lung: 0.0, 0.0, 0.0, 0.0, 0.0, 0.0 / Muscle-Skeletal: 0.0, 0.0, 0.0, 0.0 / Nerve: 0.0, 0.0, 0.0304620904158708, 0.0, 0.0, 0.0, 0.0 / Pituitary…
hsa-miR-1323	41	ENSG00000156453.14, ENSG00000157978.12, ENSG00000166166.13, ENSG00000176845.13, ENSG00000129946.10, ENSG00000075426.12, ENSG00000167173.19, ENSG00000261039.3, ENSG00000235374.2, ENSG00000032389.13, ENSG00000073146.16, ENSG00000101210.13, ENSG00000104142.11, ENSG00000105404.11, ENSG00000117480.16, ENSG00000124493.14, ENSG00000133519.12, ENSG00000160948.14, ENSG00000284874.1, ENSG00000078808.19, EN…	23	Adipose-Subcut, Adipose-Visceral, Artery-Aorta, Artery-Coronary, Artery-Tibial, Brain-Cerebellum, Brain-Cortex, Breast-Mammary, Colon-Sigmoid, Esophagus-Gastro, Esophagus-Mucosa, Esophagus-Muscle, Heart-Atrial-App, Heart-L-Ventricle, Liver, Lung, Muscle-Skeletal, Nerve, Pituitary, Skin-Not-Exposed, Skin-Exposed, Testis, Thyroid	Adipose: 2.7323216229443976, 0.2713492297752113, 0.6639524781177861, 0.6530453463636978, 1.0994187634763872 / Artery: 0.0, 0.0, 0.0247708406185407, 0.0, 0.0, 0.0 / Brain-Cerebellum: 0.0, 0.0303625971181826 / Breast-Mammary: 1.285732672324866 / Esophagus: 0.1936771105273145, 0.1250204799173664, 0.3836430640734488, 0.0, 0.2556687514748891 / Heart-Atrial-App: 0.1541241166906053 / Heart-Ventricle: 0.…
hsa-miR-1324	52	ENSG00000107562.16, ENSG00000112679.14, ENSG00000119878.6, ENSG00000144674.16, ENSG00000157978.12, ENSG00000164167.12, ENSG00000165092.13, ENSG00000169252.6, ENSG00000229246.2, ENSG00000158604.15, ENSG00000181396.13, ENSG00000075426.12, ENSG00000133454.16, ENSG00000154813.10, ENSG00000176678.6, ENSG00000198874.13, ENSG00000261039.3, ENSG00000101290.14, ENSG00000196196.3, ENSG00000235374.2, ENSG00…	20	Adipose-Subcut, Adipose-Visceral, Artery-Aorta, Artery-Coronary, Artery-Tibial, Brain-Cerebellum, Brain-Cortex, Breast-Mammary, Colon-Sigmoid, Esophagus-Gastro, Esophagus-Mucosa, Liver, Lung, Muscle-Skeletal, Nerve, Pituitary, Skin-Not-Exposed, Skin-Exposed, Testis, Thyroid	Adipose: 0.0, 0.0, 0.0, 0.0, 0.0 / Artery: 0.0, 0.0, 0.0, 0.0, 0.0, 0.0 / Brain-Cerebellum: 0.0, 0.0 / Breast-Mammary: 0.0 / Esophagus: 0.0, 0.0, 0.0, 0.0, 0.0 / Liver: 0.0, 0.0, 0.0, 0.0, 0.0, 0.0, 0.0 / Lung: 0.0, 0.0, 0.0, 0.0, 0.0, 0.0 / Muscle-Skeletal: 0.0, 0.0, 0.0, 0.0 / Nerve: 0.0, 0.0, 0.0, 0.0, 0.0, 0.0, 0.0 / Pituitary: 0.0, 0.0, 0.0 / Skin: 0.0, 0.0, 0.0, 0.0, 0.0, 0.0 / Testis: 0.0,…
hsa-miR-133a-3p	33	ENSG00000100034.14, ENSG00000156453.14, ENSG00000169252.6, ENSG00000144674.16, ENSG00000235374.2, ENSG00000073146.16, ENSG00000117480.16, ENSG00000119878.6, ENSG00000124493.14, ENSG00000157978.12, ENSG00000148513.18, ENSG00000105953.15, ENSG00000112679.14, ENSG00000138166.6, ENSG00000179403.12, ENSG00000142623.11, ENSG00000079557.5, ENSG00000100311.17, ENSG00000196150.14, ENSG00000253833.1, ENSG0…	21	Adipose-Subcut, Adipose-Visceral, Artery-Aorta, Artery-Coronary, Artery-Tibial, Brain-Cerebellum, Breast-Mammary, Colon-Sigmoid, Esophagus-Gastro, Esophagus-Mucosa, Esophagus-Muscle, Heart-L-Ventricle, Liver, Lung, Muscle-Skeletal, Nerve, Pituitary, Skin-Not-Exposed, Skin-Exposed, Testis, Thyroid	Adipose: 94.29136831487922, 18.331147967036497, 1043.73329560116, 2939.357103983004, 309.2507921835724 / Artery: 1058.7414831747096, 3549.7261577158, 843.2241854957463, 3465.569640558949, 451.0074692738916, 932.1103816019576 / Brain-Cerebellum: 149.633134561276, 49.9464722594105 / Breast-Mammary: 203.4561114930624 / Esophagus: 1677.292196444175, 78949.65168981742, 11174.755170331417, 3317.0032881…
hsa-miR-133a-5p	13	ENSG00000144674.16, ENSG00000235374.2, ENSG00000157978.12, ENSG00000148513.18, ENSG00000142623.11, ENSG00000079557.5, ENSG00000100034.14, ENSG00000257027.1, ENSG00000144120.13, ENSG00000153246.13, ENSG00000175906.5, ENSG00000125571.9, ENSG00000104324.16	14	Adipose-Subcut, Artery-Aorta, Artery-Tibial, Brain-Cerebellum, Brain-Cortex, Breast-Mammary, Esophagus-Mucosa, Liver, Lung, Nerve, Pituitary, Skin-Not-Exposed, Skin-Exposed, Thyroid	Adipose: 0.4729018193557611, 0.0301499144194679, 3.614852380863504, 9.695211680630283, 0.9423589401226176 / Artery: 6.070117836868336, 18.29217732163205, 11.072565756487723, 20.967662482378376, 9.476794947948605, 10.531537798520596 / Brain-Cerebellum: 0.1704897089570178, 0.0607251942363653 / Breast-Mammary: 0.8423765784197397 / Esophagus: 8.763889251360983, 524.1483620535589, 48.53084760529128, 2…
hsa-miR-133b	33	ENSG00000100034.14, ENSG00000156453.14, ENSG00000169252.6, ENSG00000144674.16, ENSG00000235374.2, ENSG00000073146.16, ENSG00000117480.16, ENSG00000119878.6, ENSG00000124493.14, ENSG00000157978.12, ENSG00000148513.18, ENSG00000105953.15, ENSG00000112679.14, ENSG00000138166.6, ENSG00000179403.12, ENSG00000142623.11, ENSG00000079557.5, ENSG00000100311.17, ENSG00000196150.14, ENSG00000253833.1, ENSG0…	21	Adipose-Subcut, Adipose-Visceral, Artery-Aorta, Artery-Coronary, Artery-Tibial, Brain-Cerebellum, Breast-Mammary, Colon-Sigmoid, Esophagus-Gastro, Esophagus-Mucosa, Esophagus-Muscle, Heart-L-Ventricle, Liver, Lung, Muscle-Skeletal, Nerve, Pituitary, Skin-Not-Exposed, Skin-Exposed, Testis, Thyroid	Adipose: 24.72225622298729, 4.070238446628169, 144.00391525399098, 622.9047919161427, 78.03255556959787 / Artery: 424.9788313463285, 662.9048067429153, 152.1425030790774, 411.0185103720411, 107.00381131101464, 206.40428356442655 / Brain-Cerebellum: 76.86244378812222, 56.1100794744016 / Breast-Mammary: 34.00541240252317 / Esophagus: 209.55863359055428, 11915.264369244487, 2266.737605756878, 1133.8…
hsa-miR-134-3p	4	ENSG00000198598.7, ENSG00000235374.2, ENSG00000180777.14, ENSG00000269543.5	7	Adipose-Subcut, Adipose-Visceral, Artery-Coronary, Artery-Tibial, Brain-Cortex, Breast-Mammary, Testis	Adipose: 1.9178796007205865, 0.5728483739698905, 2.5082649173338587, 0.6530453463636978, 1.4658916846351833 / Artery: 0.6705362726773162, 0.5681210724667229, 2.4770840618540766, 0.3737551244630728, 2.7190804070063503, 0.6235778959650353 / Breast-Mammary: 0.8423765784197397 / Testis: 19.882907230689693, 5.407968772523493, 8.336718195304298, 6.056830636176177
hsa-miR-134-5p	107	ENSG00000100106.22, ENSG00000107562.16, ENSG00000112679.14, ENSG00000119927.14, ENSG00000132635.17, ENSG00000144674.16, ENSG00000156453.14, ENSG00000157978.12, ENSG00000165092.13, ENSG00000166166.13, ENSG00000176845.13, ENSG00000182700.5, ENSG00000230795.3, ENSG00000100814.18, ENSG00000166106.3, ENSG00000169252.6, ENSG00000223396.4, ENSG00000261578.1, ENSG00000075426.12, ENSG00000079308.19, ENSG0…	23	Adipose-Subcut, Adipose-Visceral, Artery-Aorta, Artery-Coronary, Artery-Tibial, Brain-Cerebellum, Brain-Cortex, Breast-Mammary, Colon-Sigmoid, Esophagus-Gastro, Esophagus-Mucosa, Esophagus-Muscle, Heart-Atrial-App, Heart-L-Ventricle, Liver, Lung, Muscle-Skeletal, Nerve, Pituitary, Skin-Not-Exposed, Skin-Exposed, Testis, Thyroid	Adipose: 11.008103461670215, 35.154800213099605, 16.672584450513302, 9.946382967693244, 15.679805698151336 / Artery: 9.528673348572386, 7.980119250462807, 32.52411373214403, 8.558992350204367, 34.14845099387387, 6.02791966099534 / Brain-Cerebellum: 583.245294341958, 83.98294362889328 / Breast-Mammary: 13.256347207763271 / Esophagus: 6.100828981610406, 17.440356948472623, 9.625953244024716, 6.7699…
hsa-miR-1343-3p	10	ENSG00000141574.8, ENSG00000198598.7, ENSG00000235374.2, ENSG00000278214.1, ENSG00000279113.1, ENSG00000188157.15, ENSG00000204099.12, ENSG00000165424.7, ENSG00000144120.13, ENSG00000175906.5	15	Adipose-Subcut, Adipose-Visceral, Artery-Coronary, Artery-Tibial, Brain-Cerebellum, Brain-Cortex, Breast-Mammary, Colon-Sigmoid, Esophagus-Gastro, Esophagus-Mucosa, Liver, Lung, Pituitary, Skin-Not-Exposed, Skin-Exposed	Adipose: 0.183906263082796, 0.1205996576778716, 0.0368862487843214, 0.2009370296503685, 0.104706548902513 / Artery: 0.0, 0.0792727077860543, 0.0247708406185407, 0.0373755124463072, 0.0399864765736228, 0.0 / Brain-Cerebellum: 0.7387887388137441, 0.1518129855909134 / Breast-Mammary: 0.0443356093905126 / Esophagus: 0.0968385552636572, 0.0625102399586832, 0.0697532843769906, 0.0898665221533109, 0.127…
hsa-miR-135a-2-3p	190	ENSG00000010244.19, ENSG00000048544.6, ENSG00000100034.14, ENSG00000107562.16, ENSG00000109919.10, ENSG00000110455.14, ENSG00000112679.14, ENSG00000114738.11, ENSG00000117266.16, ENSG00000119878.6, ENSG00000119927.14, ENSG00000122679.8, ENSG00000130303.14, ENSG00000130522.6, ENSG00000140332.17, ENSG00000144674.16, ENSG00000147224.13, ENSG00000156453.14, ENSG00000157978.12, ENSG00000158604.15, ENS…	23	Adipose-Subcut, Adipose-Visceral, Artery-Aorta, Artery-Coronary, Artery-Tibial, Brain-Cerebellum, Brain-Cortex, Breast-Mammary, Colon-Sigmoid, Esophagus-Gastro, Esophagus-Mucosa, Esophagus-Muscle, Heart-Atrial-App, Heart-L-Ventricle, Liver, Lung, Muscle-Skeletal, Nerve, Pituitary, Skin-Not-Exposed, Skin-Exposed, Testis, Thyroid	Adipose: 0.0, 0.0, 0.0, 0.0, 0.0523532744512565 / Artery: 0.0, 0.0528484718573695, 0.0247708406185407, 0.149502049785229, 0.0399864765736228, 0.0 / Brain-Cerebellum: 0.4546392238853809, 0.5465267481272881 / Breast-Mammary: 0.0443356093905126 / Esophagus: 0.0, 0.0625102399586832, 0.0697532843769906, 0.0, 0.1917515636061668 / Heart-Atrial-App: 1.5412411669060535 / Heart-Ventricle: 0.195947543536278…
hsa-miR-135a-3p	23	ENSG00000132635.17, ENSG00000157978.12, ENSG00000254860.6, ENSG00000073146.16, ENSG00000099624.8, ENSG00000127415.13, ENSG00000136213.10, ENSG00000164853.9, ENSG00000261556.10, ENSG00000225614.4, ENSG00000272512.1, ENSG00000117751.18, ENSG00000224689.9, ENSG00000160255.18, ENSG00000158050.5, ENSG00000175906.5, ENSG00000261150.3, ENSG00000130529.16, ENSG00000160087.21, ENSG00000141933.9, ENSG00000…	15	Adipose-Subcut, Adipose-Visceral, Artery-Aorta, Artery-Coronary, Brain-Cerebellum, Brain-Cortex, Breast-Mammary, Esophagus-Gastro, Esophagus-Mucosa, Lung, Pituitary, Skin-Not-Exposed, Skin-Exposed, Testis, Thyroid	Adipose: 0.0525446465950845, 0.0, 0.0, 0.0, 0.0 / Artery: 0.0, 0.0, 0.0, 0.0, 0.0, 0.0 / Brain-Cerebellum: 0.0, 0.0 / Breast-Mammary: 0.0 / Esophagus: 0.0, 0.0625102399586832, 0.0, 0.0, 0.0 / Lung: 0.0296219244185342, 0.0, 0.0, 0.0883118890969876, 0.0296725092628672, 0.0 / Pituitary: 0.0746137878420613, 0.0263042986484851, 0.0352599461961429 / Skin: 0.0287945128254935, 0.0185704535430299, 0.0, 0.…
hsa-miR-135a-5p	96	ENSG00000010244.19, ENSG00000107562.16, ENSG00000112679.14, ENSG00000119927.14, ENSG00000122679.8, ENSG00000144674.16, ENSG00000157978.12, ENSG00000159674.12, ENSG00000163909.8, ENSG00000166166.13, ENSG00000176845.13, ENSG00000185347.18, ENSG00000196440.11, ENSG00000198598.7, ENSG00000128965.13, ENSG00000163932.15, ENSG00000169252.6, ENSG00000079308.19, ENSG00000167173.19, ENSG00000176678.6, ENSG…	23	Adipose-Subcut, Adipose-Visceral, Artery-Aorta, Artery-Coronary, Artery-Tibial, Brain-Cerebellum, Brain-Cortex, Breast-Mammary, Colon-Sigmoid, Esophagus-Gastro, Esophagus-Mucosa, Esophagus-Muscle, Heart-Atrial-App, Heart-L-Ventricle, Liver, Lung, Muscle-Skeletal, Nerve, Pituitary, Skin-Not-Exposed, Skin-Exposed, Testis, Thyroid	Adipose: 14.870134986408932, 3.1054411852051955, 11.37940774996317, 10.398491284406573, 21.634990666981764 / Artery: 12.528440884234064, 21.02708574025092, 20.85704780081133, 41.841886183641, 29.430046758186396, 18.88055296116357 / Brain-Cerebellum: 443.2164133852607, 306.5559618037314 / Breast-Mammary: 2.7044721728212697 / Esophagus: 37.18600522124439, 128.6929565149391, 62.48150448068942, 32.77…
hsa-miR-135b-3p	190	ENSG00000010244.19, ENSG00000048544.6, ENSG00000100034.14, ENSG00000107562.16, ENSG00000109919.10, ENSG00000110455.14, ENSG00000112679.14, ENSG00000114738.11, ENSG00000117266.16, ENSG00000119878.6, ENSG00000119927.14, ENSG00000122679.8, ENSG00000130303.14, ENSG00000130522.6, ENSG00000140332.17, ENSG00000144674.16, ENSG00000147224.13, ENSG00000156453.14, ENSG00000157978.12, ENSG00000158604.15, ENS…	23	Adipose-Subcut, Adipose-Visceral, Artery-Aorta, Artery-Coronary, Artery-Tibial, Brain-Cerebellum, Brain-Cortex, Breast-Mammary, Colon-Sigmoid, Esophagus-Gastro, Esophagus-Mucosa, Esophagus-Muscle, Heart-Atrial-App, Heart-L-Ventricle, Liver, Lung, Muscle-Skeletal, Nerve, Pituitary, Skin-Not-Exposed, Skin-Exposed, Testis, Thyroid	Adipose: 0.0, 0.0, 0.0368862487843214, 0.4018740593007371, 1.5967748707633242 / Artery: 0.0, 0.0, 0.0495416812370815, 0.2616285871241509, 0.3198918125889824, 0.0 / Brain-Cerebellum: 23.18660041815443, 4.918740733145594 / Breast-Mammary: 0.0 / Esophagus: 2.711479547382404, 0.3750614397520994, 0.5929029172044209, 0.0599110147688739, 0.0639171878687222 / Heart-Atrial-App: 0.0 / Heart-Ventricle: 0.03…
hsa-miR-135b-5p	96	ENSG00000010244.19, ENSG00000107562.16, ENSG00000112679.14, ENSG00000119927.14, ENSG00000122679.8, ENSG00000144674.16, ENSG00000157978.12, ENSG00000159674.12, ENSG00000163909.8, ENSG00000166166.13, ENSG00000176845.13, ENSG00000185347.18, ENSG00000196440.11, ENSG00000198598.7, ENSG00000128965.13, ENSG00000163932.15, ENSG00000169252.6, ENSG00000079308.19, ENSG00000167173.19, ENSG00000176678.6, ENSG…	23	Adipose-Subcut, Adipose-Visceral, Artery-Aorta, Artery-Coronary, Artery-Tibial, Brain-Cerebellum, Brain-Cortex, Breast-Mammary, Colon-Sigmoid, Esophagus-Gastro, Esophagus-Mucosa, Esophagus-Muscle, Heart-Atrial-App, Heart-L-Ventricle, Liver, Lung, Muscle-Skeletal, Nerve, Pituitary, Skin-Not-Exposed, Skin-Exposed, Testis, Thyroid	Adipose: 3.704397584953462, 0.8441976037451018, 7.377249756864291, 52.24362770909583, 192.05798732443452 / Artery: 2.1527743491219096, 1.1758784988264732, 5.722064182882918, 15.174458053200755, 25.071520811661497, 2.1478794194351214 / Brain-Cerebellum: 1498.4056370717374, 1368.2904391309023 / Breast-Mammary: 0.7537053596387144 / Esophagus: 613.0848933742141, 39.06889997417702, 53.95416546560229, …
hsa-miR-136-3p	54	ENSG00000023839.12, ENSG00000107562.16, ENSG00000114698.15, ENSG00000119878.6, ENSG00000144674.16, ENSG00000164167.12, ENSG00000165092.13, ENSG00000229246.2, ENSG00000169252.6, ENSG00000176678.6, ENSG00000240857.2, ENSG00000115165.10, ENSG00000122548.5, ENSG00000135750.15, ENSG00000156171.15, ENSG00000168116.14, ENSG00000148513.18, ENSG00000232186.1, ENSG00000251136.9, ENSG00000118526.7, ENSG0000…	22	Adipose-Subcut, Adipose-Visceral, Artery-Aorta, Artery-Coronary, Artery-Tibial, Brain-Cerebellum, Breast-Mammary, Colon-Sigmoid, Esophagus-Gastro, Esophagus-Mucosa, Esophagus-Muscle, Heart-Atrial-App, Heart-L-Ventricle, Liver, Lung, Muscle-Skeletal, Nerve, Pituitary, Skin-Not-Exposed, Skin-Exposed, Testis, Thyroid	Adipose: 17.786362872436126, 6.512381514605073, 26.816302866201703, 9.946382967693244, 20.52248358489256 / Artery: 12.351983970371611, 12.934663487091209, 49.863702165122575, 17.940245974227487, 53.30197327263921, 9.56152773813054 / Brain-Cerebellum: 151.90633068070292, 187.9748387586689 / Breast-Mammary: 3.458177532459984 / Esophagus: 9.15124347241561, 29.00475134082901, 20.2284524693273, 17.314…
hsa-miR-136-5p	118	ENSG00000074660.16, ENSG00000079308.19, ENSG00000107562.16, ENSG00000112679.14, ENSG00000119927.14, ENSG00000135862.6, ENSG00000144674.16, ENSG00000156453.14, ENSG00000157978.12, ENSG00000166166.13, ENSG00000176845.13, ENSG00000181092.10, ENSG00000182700.5, ENSG00000260948.1, ENSG00000279805.1, ENSG00000158604.15, ENSG00000169252.6, ENSG00000177706.9, ENSG00000223396.4, ENSG00000273729.1, ENSG000…	23	Adipose-Subcut, Adipose-Visceral, Artery-Aorta, Artery-Coronary, Artery-Tibial, Brain-Cerebellum, Brain-Cortex, Breast-Mammary, Colon-Sigmoid, Esophagus-Gastro, Esophagus-Mucosa, Esophagus-Muscle, Heart-Atrial-App, Heart-L-Ventricle, Liver, Lung, Muscle-Skeletal, Nerve, Pituitary, Skin-Not-Exposed, Skin-Exposed, Testis, Thyroid	Adipose: 294.74919507512686, 104.92170217974837, 528.9119213183853, 68.06741879406235, 171.14285418115762 / Artery: 40.655672953908855, 127.69512012536924, 868.0693386361427, 87.08494399989594, 561.3301581405169, 121.45911684741188 / Brain-Cerebellum: 1759.4253814849312, 2732.1175764854315 / Breast-Mammary: 200.4412900545076 / Esophagus: 621.025654905834, 460.294151935764, 124.68399582387087, 127…
hsa-miR-137-5p	25	ENSG00000107562.16, ENSG00000156453.14, ENSG00000166166.13, ENSG00000235374.2, ENSG00000099624.8, ENSG00000104142.11, ENSG00000124493.14, ENSG00000158806.14, ENSG00000276649.1, ENSG00000225614.4, ENSG00000148513.18, ENSG00000268388.6, ENSG00000215559.8, ENSG00000158050.5, ENSG00000230487.8, ENSG00000181031.16, ENSG00000175906.5, ENSG00000186350.12, ENSG00000160087.21, ENSG00000182700.5, ENSG00000…	19	Adipose-Subcut, Adipose-Visceral, Artery-Aorta, Artery-Coronary, Artery-Tibial, Brain-Cerebellum, Brain-Cortex, Breast-Mammary, Colon-Sigmoid, Esophagus-Gastro, Esophagus-Mucosa, Esophagus-Muscle, Lung, Nerve, Pituitary, Skin-Not-Exposed, Skin-Exposed, Testis, Thyroid	Adipose: 0.0, 0.0, 0.0, 0.0, 0.0261766372256282 / Artery: 0.0, 0.0, 0.0, 0.0, 0.0, 0.0 / Brain-Cerebellum: 0.0568299029856726, 0.0 / Breast-Mammary: 0.0 / Esophagus: 0.0484192776318286, 0.156275599896708, 0.0, 0.0, 0.0 / Lung: 0.0, 0.0, 0.0, 0.0, 0.0, 0.0 / Nerve: 0.1190240303268468, 0.08565025847535, 0.0304620904158708, 0.0967852536051902, 0.1125165174247579, 0.0, 0.2811924434217372 / Pituitary:…
hsa-miR-138-1-3p	113	ENSG00000107562.16, ENSG00000112679.14, ENSG00000114738.11, ENSG00000130522.6, ENSG00000140332.17, ENSG00000156453.14, ENSG00000166166.13, ENSG00000176845.13, ENSG00000182700.5, ENSG00000272783.1, ENSG00000277494.2, ENSG00000128965.13, ENSG00000177706.9, ENSG00000181396.13, ENSG00000198355.5, ENSG00000075426.12, ENSG00000130037.5, ENSG00000157978.12, ENSG00000163909.8, ENSG00000167173.19, ENSG000…	23	Adipose-Subcut, Adipose-Visceral, Artery-Aorta, Artery-Coronary, Artery-Tibial, Brain-Cerebellum, Brain-Cortex, Breast-Mammary, Colon-Sigmoid, Esophagus-Gastro, Esophagus-Mucosa, Esophagus-Muscle, Heart-Atrial-App, Heart-L-Ventricle, Liver, Lung, Muscle-Skeletal, Nerve, Pituitary, Skin-Not-Exposed, Skin-Exposed, Testis, Thyroid	Adipose: 0.0525446465950845, 0.0301499144194679, 0.0368862487843214, 0.6530453463636978, 0.5497093817381936 / Artery: 0.0, 0.1189090616790815, 0.0247708406185407, 0.2242530746778436, 0.3998647657362279, 0.0692864328850039 / Brain-Cerebellum: 39.75251713847799, 3.6435116541819217 / Breast-Mammary: 0.0 / Esophagus: 0.1936771105273145, 0.4063165597314409, 0.2092598531309721, 0.3295105812288066, 0.06…
hsa-miR-138-2-3p	96	ENSG00000010244.19, ENSG00000107562.16, ENSG00000112679.14, ENSG00000119927.14, ENSG00000122679.8, ENSG00000144674.16, ENSG00000157978.12, ENSG00000159674.12, ENSG00000163909.8, ENSG00000166166.13, ENSG00000176845.13, ENSG00000185347.18, ENSG00000196440.11, ENSG00000198598.7, ENSG00000128965.13, ENSG00000163932.15, ENSG00000169252.6, ENSG00000079308.19, ENSG00000167173.19, ENSG00000176678.6, ENSG…	23	Adipose-Subcut, Adipose-Visceral, Artery-Aorta, Artery-Coronary, Artery-Tibial, Brain-Cerebellum, Brain-Cortex, Breast-Mammary, Colon-Sigmoid, Esophagus-Gastro, Esophagus-Mucosa, Esophagus-Muscle, Heart-Atrial-App, Heart-L-Ventricle, Liver, Lung, Muscle-Skeletal, Nerve, Pituitary, Skin-Not-Exposed, Skin-Exposed, Testis, Thyroid	Adipose: 0.0, 0.0, 0.0, 0.1004685148251842, 0.0261766372256282 / Artery: 0.0352913827724903, 0.0264242359286848, 0.0, 0.1121265373389218, 0.0, 0.0 / Brain-Cerebellum: 13.951741182982628, 1.1841412876091242 / Breast-Mammary: 0.0443356093905126 / Esophagus: 0.0484192776318286, 0.0937653599380248, 0.0, 0.0, 0.0639171878687222 / Heart-Atrial-App: 0.1541241166906053 / Heart-Ventricle: 0.0, 0.0 / Liver…
hsa-miR-138-5p	92	ENSG00000100034.14, ENSG00000114738.11, ENSG00000119878.6, ENSG00000119927.14, ENSG00000130303.14, ENSG00000130522.6, ENSG00000144674.16, ENSG00000156453.14, ENSG00000157978.12, ENSG00000171206.15, ENSG00000253047.1, ENSG00000132002.9, ENSG00000158604.15, ENSG00000169252.6, ENSG00000079308.19, ENSG00000133454.16, ENSG00000163909.8, ENSG00000198874.13, ENSG00000254109.6, ENSG00000260267.1, ENSG000…	23	Adipose-Subcut, Adipose-Visceral, Artery-Aorta, Artery-Coronary, Artery-Tibial, Brain-Cerebellum, Brain-Cortex, Breast-Mammary, Colon-Sigmoid, Esophagus-Gastro, Esophagus-Mucosa, Esophagus-Muscle, Heart-Atrial-App, Heart-L-Ventricle, Liver, Lung, Muscle-Skeletal, Nerve, Pituitary, Skin-Not-Exposed, Skin-Exposed, Testis, Thyroid	Adipose: 4.361205667392018, 5.065185622470612, 15.971745723611187, 45.46200295839589, 64.59085235423774 / Artery: 1.9763174352594577, 5.397150188433868, 7.158772938758284, 60.77258323769564, 37.46732854948456, 5.6468442801278185 / Brain-Cerebellum: 769.5763387562323, 496.1096556125458 / Breast-Mammary: 4.123211673317673 / Esophagus: 25.734846061316915, 70.35527507349798, 19.11239991929545, 61.528…
hsa-miR-140-5p	455	ENSG00000010244.19, ENSG00000048544.6, ENSG00000075426.12, ENSG00000075618.18, ENSG00000079308.19, ENSG00000100034.14, ENSG00000100599.16, ENSG00000101331.17, ENSG00000105127.10, ENSG00000107562.16, ENSG00000109919.10, ENSG00000112679.14, ENSG00000112759.19, ENSG00000114738.11, ENSG00000117266.16, ENSG00000119878.6, ENSG00000119927.14, ENSG00000125730.17, ENSG00000127528.6, ENSG00000130303.14, EN…	23	Adipose-Subcut, Adipose-Visceral, Artery-Aorta, Artery-Coronary, Artery-Tibial, Brain-Cerebellum, Brain-Cortex, Breast-Mammary, Colon-Sigmoid, Esophagus-Gastro, Esophagus-Mucosa, Esophagus-Muscle, Heart-Atrial-App, Heart-L-Ventricle, Liver, Lung, Muscle-Skeletal, Nerve, Pituitary, Skin-Not-Exposed, Skin-Exposed, Testis, Thyroid	Adipose: 2259.6037098517195, 1131.526288162631, 2372.707953051477, 1291.4222895629186, 460.2899889754474 / Artery: 3203.469397024492, 3036.89779892985, 16880.163652026466, 1224.1227836414555, 10527.159714584528, 2948.137719256917 / Brain-Cerebellum: 746.7733401832312, 971.2691192135457 / Breast-Mammary: 1701.9997088923883 / Esophagus: 783.0849771395642, 815.008508581312, 1365.1415285420849, 334.9…
hsa-miR-141-3p	73	ENSG00000092607.15, ENSG00000107562.16, ENSG00000110455.14, ENSG00000119878.6, ENSG00000137959.17, ENSG00000144674.16, ENSG00000157978.12, ENSG00000165092.13, ENSG00000169252.6, ENSG00000145349.17, ENSG00000133454.16, ENSG00000176678.6, ENSG00000235162.9, ENSG00000240857.2, ENSG00000279302.3, ENSG00000013588.9, ENSG00000119938.9, ENSG00000117480.16, ENSG00000135622.13, ENSG00000156171.15, ENSG000…	23	Adipose-Subcut, Adipose-Visceral, Artery-Aorta, Artery-Coronary, Artery-Tibial, Brain-Cerebellum, Brain-Cortex, Breast-Mammary, Colon-Sigmoid, Esophagus-Gastro, Esophagus-Mucosa, Esophagus-Muscle, Heart-Atrial-App, Heart-L-Ventricle, Liver, Lung, Muscle-Skeletal, Nerve, Pituitary, Skin-Not-Exposed, Skin-Exposed, Testis, Thyroid	Adipose: 8.880045274569293, 19.386394971717877, 69.0879439730341, 35.565854248115244, 4968.142508963666 / Artery: 5.646621243598451, 8.495391851072162, 35.37276040327622, 113.5094312994352, 17.114211973510553, 11.709407157565662 / Brain-Cerebellum: 16.736406429280585, 14.148970257073126 / Breast-Mammary: 14.941100364602748 / Esophagus: 10920.580715637892, 616.2884557526578, 623.3153491927889, 70.…
hsa-miR-141-5p	35	ENSG00000107562.16, ENSG00000157978.12, ENSG00000198598.7, ENSG00000160233.8, ENSG00000167173.19, ENSG00000261039.3, ENSG00000235374.2, ENSG00000122548.5, ENSG00000124493.14, ENSG00000144848.11, ENSG00000160932.11, ENSG00000167522.16, ENSG00000276649.1, ENSG00000148513.18, ENSG00000160862.13, ENSG00000105953.15, ENSG00000179403.12, ENSG00000142623.11, ENSG00000215559.8, ENSG00000229980.5, ENSG000…	18	Adipose-Subcut, Adipose-Visceral, Artery-Aorta, Artery-Coronary, Artery-Tibial, Brain-Cerebellum, Brain-Cortex, Breast-Mammary, Colon-Sigmoid, Esophagus-Mucosa, Esophagus-Muscle, Liver, Lung, Nerve, Skin-Not-Exposed, Skin-Exposed, Testis, Thyroid	Adipose: 0.1576339397852537, 0.5125485451309547, 0.5532937317648218, 0.1507027722377764, 43.66263089234796 / Artery: 0.1764569138624516, 0.0264242359286848, 0.4954168123708154, 0.8970122987113746, 0.1199594297208684, 0.1385728657700078 / Brain-Cerebellum: 0.2557345634355267, 0.091087791354548 / Breast-Mammary: 0.1330068281715378 / Esophagus: 81.63490208726306, 6.719850795558448, 5.091989759520321…
hsa-miR-142-3p	101	ENSG00000107562.16, ENSG00000112679.14, ENSG00000119878.6, ENSG00000130522.6, ENSG00000144674.16, ENSG00000157978.12, ENSG00000165092.13, ENSG00000166166.13, ENSG00000176845.13, ENSG00000185347.18, ENSG00000163932.15, ENSG00000169252.6, ENSG00000239282.8, ENSG00000075426.12, ENSG00000141753.7, ENSG00000163909.8, ENSG00000176678.6, ENSG00000240857.2, ENSG00000260461.1, ENSG00000182492.16, ENSG0000…	23	Adipose-Subcut, Adipose-Visceral, Artery-Aorta, Artery-Coronary, Artery-Tibial, Brain-Cerebellum, Brain-Cortex, Breast-Mammary, Colon-Sigmoid, Esophagus-Gastro, Esophagus-Mucosa, Esophagus-Muscle, Heart-Atrial-App, Heart-L-Ventricle, Liver, Lung, Muscle-Skeletal, Nerve, Pituitary, Skin-Not-Exposed, Skin-Exposed, Testis, Thyroid	Adipose: 545.3083423637877, 1587.15179486963, 3008.1842471077675, 1045.8270050727558, 552.4841052841102 / Artery: 21.704200405081547, 558.1591355216088, 426.0089169576642, 388.4437008544715, 464.8028036917914, 501.84163338608346 / Brain-Cerebellum: 112.15381354222492, 51.13061354701964 / Breast-Mammary: 794.494120277986 / Esophagus: 2644.8546213610066, 554.9346552332104, 1766.6414334160434, 66.95…
hsa-miR-142-5p	10	ENSG00000182700.5, ENSG00000240857.2, ENSG00000157978.12, ENSG00000148513.18, ENSG00000215559.8, ENSG00000144120.13, ENSG00000276868.1, ENSG00000175906.5, ENSG00000125571.9, ENSG00000261127.2	10	Adipose-Subcut, Artery-Aorta, Brain-Cerebellum, Brain-Cortex, Breast-Mammary, Esophagus-Mucosa, Pituitary, Skin-Not-Exposed, Skin-Exposed, Testis	Adipose: 231.7218914843229, 280.42435401547107, 1213.33626751147, 525.1489269912382, 489.08428992363855 / Artery: 36.38541563843752, 354.30936744977004, 401.2628471797419, 780.2885733415567, 672.8124548277773, 606.8105792068644 / Brain-Cerebellum: 44.27049442583896, 30.301871923946308 / Breast-Mammary: 200.7073037108506 / Esophagus: 522.5892634803264, 430.9768493951415, 1277.9499230708466, 101.33…
hsa-miR-143-5p	1	ENSG00000141574.8	9	Adipose-Subcut, Adipose-Visceral, Breast-Mammary, Colon-Sigmoid, Esophagus-Gastro, Esophagus-Mucosa, Lung, Skin-Not-Exposed, Skin-Exposed	Adipose: 8.591049718296327, 18.903996341006387, 7.967429737413435, 5.274597028322175, 1.2826552240557851 / Breast-Mammary: 9.399149190788677 / Esophagus: 15.784684507976134, 11.658159752294422, 7.9867510611654335, 23.9044948927807, 27.42047359568186 / Lung: 5.539299866265899, 1.6700315175910407, 4.245491694812734, 4.062346898461434, 5.400396685841835, 0.8255122522042877 / Skin: 0.7198628206373383…
hsa-miR-144-3p	114	ENSG00000048544.6, ENSG00000079308.19, ENSG00000107562.16, ENSG00000114698.15, ENSG00000119878.6, ENSG00000119927.14, ENSG00000122679.8, ENSG00000137959.17, ENSG00000144674.16, ENSG00000156453.14, ENSG00000157978.12, ENSG00000164167.12, ENSG00000165092.13, ENSG00000168874.13, ENSG00000169252.6, ENSG00000182700.5, ENSG00000196378.13, ENSG00000196605.7, ENSG00000198598.7, ENSG00000274248.1, ENSG000…	23	Adipose-Subcut, Adipose-Visceral, Artery-Aorta, Artery-Coronary, Artery-Tibial, Brain-Cerebellum, Brain-Cortex, Breast-Mammary, Colon-Sigmoid, Esophagus-Gastro, Esophagus-Mucosa, Esophagus-Muscle, Heart-Atrial-App, Heart-L-Ventricle, Liver, Lung, Muscle-Skeletal, Nerve, Pituitary, Skin-Not-Exposed, Skin-Exposed, Testis, Thyroid	Adipose: 844.2611091665214, 1963.4830266534289, 2970.5971595965448, 2172.3302275501346, 1780.7966304594904 / Artery: 273.6846734006625, 3895.249466719282, 6671.183712022928, 9196.69334356326, 1234.9423424997665, 7300.087855196898 / Brain-Cerebellum: 704.9465315857759, 65.03668302714729 / Breast-Mammary: 473.72598633762726 / Esophagus: 2117.617107228025, 4150.52365765667, 16168.671812017688, 655.3…
hsa-miR-145-3p	60	ENSG00000107562.16, ENSG00000110455.14, ENSG00000119878.6, ENSG00000144674.16, ENSG00000165092.13, ENSG00000169251.13, ENSG00000181031.16, ENSG00000229246.2, ENSG00000065548.18, ENSG00000168116.14, ENSG00000169252.6, ENSG00000164266.11, ENSG00000240857.2, ENSG00000273015.2, ENSG00000115165.10, ENSG00000261039.3, ENSG00000101290.14, ENSG00000119938.9, ENSG00000261366.1, ENSG00000088833.18, ENSG000…	23	Adipose-Subcut, Adipose-Visceral, Artery-Aorta, Artery-Coronary, Artery-Tibial, Brain-Cerebellum, Brain-Cortex, Breast-Mammary, Colon-Sigmoid, Esophagus-Gastro, Esophagus-Mucosa, Esophagus-Muscle, Heart-Atrial-App, Heart-L-Ventricle, Liver, Lung, Muscle-Skeletal, Nerve, Pituitary, Skin-Not-Exposed, Skin-Exposed, Testis, Thyroid	Adipose: 369.3363209168494, 107.9065437072757, 500.878372242301, 169.44015025267328, 74.15841326020488 / Artery: 1082.2808354839608, 1364.441846413568, 1404.2341838244574, 837.4357318719608, 934.8838222913008, 1131.6553083107692 / Brain-Cerebellum: 8.524485447850891, 7.95500044496386 / Breast-Mammary: 153.6672221475167 / Esophagus: 698.0123063404415, 565.6864165061039, 194.0187604945996, 1495.978…
hsa-miR-1468-3p	173	ENSG00000023839.12, ENSG00000107185.10, ENSG00000107562.16, ENSG00000110455.14, ENSG00000114698.15, ENSG00000119878.6, ENSG00000119927.14, ENSG00000125810.10, ENSG00000137767.14, ENSG00000137959.17, ENSG00000144674.16, ENSG00000154262.13, ENSG00000155970.12, ENSG00000157978.12, ENSG00000164167.12, ENSG00000165092.13, ENSG00000168229.4, ENSG00000169252.6, ENSG00000182700.5, ENSG00000229246.2, ENSG…	23	Adipose-Subcut, Adipose-Visceral, Artery-Aorta, Artery-Coronary, Artery-Tibial, Brain-Cerebellum, Brain-Cortex, Breast-Mammary, Colon-Sigmoid, Esophagus-Gastro, Esophagus-Mucosa, Esophagus-Muscle, Heart-Atrial-App, Heart-L-Ventricle, Liver, Lung, Muscle-Skeletal, Nerve, Pituitary, Skin-Not-Exposed, Skin-Exposed, Testis, Thyroid	Adipose: 0.0788169698926268, 0.0, 0.0, 0.0, 0.0 / Artery: 0.0, 0.0660605898217119, 0.0495416812370815, 0.0, 0.0, 0.0 / Brain-Cerebellum: 0.0284149514928363, 0.0 / Breast-Mammary: 0.0886712187810252 / Esophagus: 0.0, 0.0625102399586832, 0.0, 0.0, 0.0 / Heart-Atrial-App: 0.0 / Heart-Ventricle: 0.032657923922713, 0.0 / Liver: 0.1676826679289818, 0.0341550759993134, 0.0316964896296217, 0.101182339243…
hsa-miR-146a-3p	15	ENSG00000107562.16, ENSG00000181396.13, ENSG00000117480.16, ENSG00000148513.18, ENSG00000179403.12, ENSG00000268388.6, ENSG00000215559.8, ENSG00000227306.1, ENSG00000070526.15, ENSG00000175906.5, ENSG00000186350.12, ENSG00000261150.3, ENSG00000125571.9, ENSG00000235571.1, ENSG00000112584.14	19	Adipose-Subcut, Adipose-Visceral, Artery-Aorta, Artery-Coronary, Artery-Tibial, Brain-Cerebellum, Breast-Mammary, Colon-Sigmoid, Esophagus-Gastro, Esophagus-Mucosa, Esophagus-Muscle, Liver, Lung, Muscle-Skeletal, Nerve, Skin-Not-Exposed, Skin-Exposed, Testis, Thyroid	Adipose: 0.3678125261655921, 0.8743475181645697, 0.9959287171766794, 0.5023425741259214, 0.1308831861281413 / Artery: 0.3176224449524129, 0.6209695443240926, 0.3963334498966523, 0.4485061493556873, 0.1199594297208684, 0.0692864328850039 / Brain-Cerebellum: 0.1136598059713452, 0.091087791354548 / Breast-Mammary: 0.7093697502482018 / Esophagus: 0.5326120539501148, 1.3439701591116897, 0.383643064073…
hsa-miR-146a-5p	33	ENSG00000100034.14, ENSG00000156453.14, ENSG00000169252.6, ENSG00000144674.16, ENSG00000235374.2, ENSG00000073146.16, ENSG00000117480.16, ENSG00000119878.6, ENSG00000124493.14, ENSG00000157978.12, ENSG00000148513.18, ENSG00000105953.15, ENSG00000112679.14, ENSG00000138166.6, ENSG00000179403.12, ENSG00000142623.11, ENSG00000079557.5, ENSG00000100311.17, ENSG00000196150.14, ENSG00000253833.1, ENSG0…	21	Adipose-Subcut, Adipose-Visceral, Artery-Aorta, Artery-Coronary, Artery-Tibial, Brain-Cerebellum, Breast-Mammary, Colon-Sigmoid, Esophagus-Gastro, Esophagus-Mucosa, Esophagus-Muscle, Heart-L-Ventricle, Liver, Lung, Muscle-Skeletal, Nerve, Pituitary, Skin-Not-Exposed, Skin-Exposed, Testis, Thyroid	Adipose: 488.349945454716, 248.8573936182882, 1101.1651849583484, 1332.4636778690065, 299.5654364100899 / Artery: 304.458759178274, 303.4295011690875, 129.00653794136034, 623.2740455546201, 278.3058769524147, 251.85618353698928 / Brain-Cerebellum: 82.60226398967514, 55.411739740683394 / Breast-Mammary: 506.3569948490445 / Esophagus: 297.3427839370596, 210.94080474057657, 706.6007707389157, 180.63…
hsa-miR-146b-3p	56	ENSG00000010244.19, ENSG00000100034.14, ENSG00000107562.16, ENSG00000109919.10, ENSG00000130522.6, ENSG00000144674.16, ENSG00000157978.12, ENSG00000185347.18, ENSG00000253047.1, ENSG00000196357.12, ENSG00000198874.13, ENSG00000232611.1, ENSG00000235374.2, ENSG00000073146.16, ENSG00000091490.11, ENSG00000117480.16, ENSG00000124493.14, ENSG00000136213.10, ENSG00000141933.9, ENSG00000146090.16, ENSG…	23	Adipose-Subcut, Adipose-Visceral, Artery-Aorta, Artery-Coronary, Artery-Tibial, Brain-Cerebellum, Brain-Cortex, Breast-Mammary, Colon-Sigmoid, Esophagus-Gastro, Esophagus-Mucosa, Esophagus-Muscle, Heart-Atrial-App, Heart-L-Ventricle, Liver, Lung, Muscle-Skeletal, Nerve, Pituitary, Skin-Not-Exposed, Skin-Exposed, Testis, Thyroid	Adipose: 0.9458036387115224, 2.89439178426892, 1.5492224489415012, 2.3107758409792387, 6.020626561894503 / Artery: 0.1058741483174709, 0.7927270778605437, 0.7183543779376824, 0.2990040995704581, 2.759066883579973, 0.3464321644250196 / Brain-Cerebellum: 0.0852448544785089, 0.4858015538909228 / Breast-Mammary: 1.3300682817153784 / Esophagus: 1.2104819407957157, 0.3438063197727578, 0.418519706261944…
hsa-miR-146b-5p	32	ENSG00000107562.16, ENSG00000130522.6, ENSG00000144674.16, ENSG00000079308.19, ENSG00000167173.19, ENSG00000240857.2, ENSG00000235374.2, ENSG00000100360.15, ENSG00000117480.16, ENSG00000119878.6, ENSG00000124493.14, ENSG00000157978.12, ENSG00000158604.15, ENSG00000161544.10, ENSG00000272636.4, ENSG00000148513.18, ENSG00000268388.6, ENSG00000142623.11, ENSG00000215559.8, ENSG00000116962.15, ENSG00…	19	Adipose-Subcut, Adipose-Visceral, Artery-Aorta, Artery-Coronary, Artery-Tibial, Brain-Cerebellum, Brain-Cortex, Breast-Mammary, Colon-Sigmoid, Esophagus-Mucosa, Liver, Lung, Muscle-Skeletal, Nerve, Pituitary, Skin-Not-Exposed, Skin-Exposed, Testis, Thyroid	Adipose: 201.06209019609108, 924.6978752450811, 313.9019771545756, 836.7017914641347, 1253.442096911984 / Artery: 31.19758237088144, 183.0274701600352, 128.33772524465974, 115.677211021321, 327.6092025676916, 84.25230238816476 / Brain-Cerebellum: 74.02094863883859, 50.91807536719235 / Breast-Mammary: 1113.444494233334 / Esophagus: 349.92611944522554, 116.11277072325409, 206.713858251212, 92.80216…
hsa-miR-1470	10	ENSG00000141574.8, ENSG00000198598.7, ENSG00000235374.2, ENSG00000278214.1, ENSG00000279113.1, ENSG00000188157.15, ENSG00000204099.12, ENSG00000165424.7, ENSG00000144120.13, ENSG00000175906.5	15	Adipose-Subcut, Adipose-Visceral, Artery-Coronary, Artery-Tibial, Brain-Cerebellum, Brain-Cortex, Breast-Mammary, Colon-Sigmoid, Esophagus-Gastro, Esophagus-Mucosa, Liver, Lung, Pituitary, Skin-Not-Exposed, Skin-Exposed	Adipose: 0.0, 0.0, 0.0, 0.0, 0.0 / Artery: 0.0, 0.0, 0.0, 0.0, 0.0, 0.0 / Brain-Cerebellum: 0.0, 0.0 / Breast-Mammary: 0.0 / Esophagus: 0.0, 0.0, 0.0, 0.0, 0.0 / Liver: 0.0, 0.0, 0.0, 0.0, 0.0, 0.0, 0.0 / Lung: 0.0, 0.0, 0.0, 0.0, 0.0, 0.0 / Pituitary: 0.0, 0.0, 0.0 / Skin: 0.0, 0.0, 0.0, 0.0, 0.0, 0.0
hsa-miR-1471	190	ENSG00000010244.19, ENSG00000048544.6, ENSG00000100034.14, ENSG00000107562.16, ENSG00000109919.10, ENSG00000110455.14, ENSG00000112679.14, ENSG00000114738.11, ENSG00000117266.16, ENSG00000119878.6, ENSG00000119927.14, ENSG00000122679.8, ENSG00000130303.14, ENSG00000130522.6, ENSG00000140332.17, ENSG00000144674.16, ENSG00000147224.13, ENSG00000156453.14, ENSG00000157978.12, ENSG00000158604.15, ENS…	23	Adipose-Subcut, Adipose-Visceral, Artery-Aorta, Artery-Coronary, Artery-Tibial, Brain-Cerebellum, Brain-Cortex, Breast-Mammary, Colon-Sigmoid, Esophagus-Gastro, Esophagus-Mucosa, Esophagus-Muscle, Heart-Atrial-App, Heart-L-Ventricle, Liver, Lung, Muscle-Skeletal, Nerve, Pituitary, Skin-Not-Exposed, Skin-Exposed, Testis, Thyroid	Adipose: 0.0, 0.0, 0.0, 0.0, 0.0 / Artery: 0.0, 0.0, 0.0, 0.0, 0.0, 0.0 / Brain-Cerebellum: 0.0, 0.0 / Breast-Mammary: 0.0 / Esophagus: 0.0, 0.0, 0.0, 0.0, 0.0 / Heart-Atrial-App: 0.0 / Heart-Ventricle: 0.0, 0.0 / Liver: 0.0, 0.0, 0.0, 0.0, 0.0, 0.0, 0.0 / Lung: 0.0, 0.0, 0.0, 0.0, 0.0, 0.0 / Muscle-Skeletal: 0.0, 0.0, 0.0, 0.0 / Nerve: 0.0, 0.0, 0.0, 0.0, 0.0, 0.0, 0.0 / Pituitary: 0.0, 0.0, 0.0…
hsa-miR-147a	10	ENSG00000107562.16, ENSG00000169252.6, ENSG00000133454.16, ENSG00000148513.18, ENSG00000268388.6, ENSG00000215559.8, ENSG00000175906.5, ENSG00000125571.9, ENSG00000144674.16, ENSG00000185963.14	9	Adipose-Subcut, Adipose-Visceral, Artery-Aorta, Breast-Mammary, Colon-Sigmoid, Esophagus-Mucosa, Lung, Skin-Not-Exposed, Skin-Exposed	Adipose: 0.0, 0.0301499144194679, 0.0, 0.0, 0.0261766372256282 / Artery: 0.0, 0.0, 0.0, 0.0, 0.0, 0.0 / Breast-Mammary: 0.0 / Esophagus: 0.0, 0.0, 0.0348766421884953, 0.0, 0.0 / Lung: 0.0296219244185342, 0.0315100286337932, 0.0957629705596857, 0.0, 0.0, 0.0 / Skin: 0.057589025650987, 0.0185704535430299, 0.0, 0.0198351945258354, 0.0453607229846049, 0.0
hsa-miR-147b-3p	10	ENSG00000107562.16, ENSG00000169252.6, ENSG00000133454.16, ENSG00000148513.18, ENSG00000268388.6, ENSG00000215559.8, ENSG00000175906.5, ENSG00000125571.9, ENSG00000144674.16, ENSG00000185963.14	9	Adipose-Subcut, Adipose-Visceral, Artery-Aorta, Breast-Mammary, Colon-Sigmoid, Esophagus-Mucosa, Lung, Skin-Not-Exposed, Skin-Exposed	Adipose: 2.600960006456686, 1.7788449507486073, 1.5492224489415012, 3.4661637614688576, 2.4606038992090573 / Artery: 0.4587879760423742, 0.5945453083954078, 0.5697293342264378, 0.9343878111576818, 1.3995266800767978, 0.4850050301950275 / Breast-Mammary: 1.596081938058454 / Esophagus: 10.55540252373864, 2.1253481585952296, 2.6855014485141413, 0.5391991329198654, 1.0226750058995564 / Lung: 2.843704…
hsa-miR-148a-3p	124	ENSG00000023839.12, ENSG00000077380.16, ENSG00000107562.16, ENSG00000110455.14, ENSG00000112679.14, ENSG00000114698.15, ENSG00000119878.6, ENSG00000119927.14, ENSG00000133142.18, ENSG00000137959.17, ENSG00000144674.16, ENSG00000157978.12, ENSG00000164167.12, ENSG00000165092.13, ENSG00000182700.5, ENSG00000229246.2, ENSG00000168116.14, ENSG00000169252.6, ENSG00000232186.1, ENSG00000261578.1, ENSG0…	23	Adipose-Subcut, Adipose-Visceral, Artery-Aorta, Artery-Coronary, Artery-Tibial, Brain-Cerebellum, Brain-Cortex, Breast-Mammary, Colon-Sigmoid, Esophagus-Gastro, Esophagus-Mucosa, Esophagus-Muscle, Heart-Atrial-App, Heart-L-Ventricle, Liver, Lung, Muscle-Skeletal, Nerve, Pituitary, Skin-Not-Exposed, Skin-Exposed, Testis, Thyroid	Adipose: 391.9567912760334, 192.23585433852745, 537.3957585387793, 479.9380953199053, 302.235453407104 / Artery: 75.59414189867427, 158.36044592060796, 220.33662730192017, 422.4927926930574, 417.8586801943583, 130.05063452515236 / Brain-Cerebellum: 26.82371420923748, 13.38990532911856 / Breast-Mammary: 185.9435457838099 / Esophagus: 757.0838250512725, 368.37284407652015, 736.6295596632103, 141.89…
hsa-miR-148a-5p	4	ENSG00000141574.8, ENSG00000235374.2, ENSG00000148308.18, ENSG00000273619.1	12	Adipose-Subcut, Adipose-Visceral, Artery-Tibial, Brain-Cerebellum, Breast-Mammary, Colon-Sigmoid, Esophagus-Gastro, Esophagus-Mucosa, Lung, Skin-Not-Exposed, Skin-Exposed, Testis	Adipose: 0.2364509096778805, 0.1507495720973396, 0.2582037414902501, 0.4018740593007371, 0.3664729211587957 / Artery: 0.0, 0.2246060053938207, 0.0743125218556223, 0.3363796120167655, 0.1599459062944912, 0.0692864328850039 / Brain-Cerebellum: 0.0284149514928363, 0.0 / Breast-Mammary: 0.1330068281715378 / Esophagus: 0.6294506092137722, 0.0625102399586832, 0.2790131375079627, 0.1497775369221848, 0.1…
hsa-miR-148b-3p	124	ENSG00000023839.12, ENSG00000077380.16, ENSG00000107562.16, ENSG00000110455.14, ENSG00000112679.14, ENSG00000114698.15, ENSG00000119878.6, ENSG00000119927.14, ENSG00000133142.18, ENSG00000137959.17, ENSG00000144674.16, ENSG00000157978.12, ENSG00000164167.12, ENSG00000165092.13, ENSG00000182700.5, ENSG00000229246.2, ENSG00000168116.14, ENSG00000169252.6, ENSG00000232186.1, ENSG00000261578.1, ENSG0…	23	Adipose-Subcut, Adipose-Visceral, Artery-Aorta, Artery-Coronary, Artery-Tibial, Brain-Cerebellum, Brain-Cortex, Breast-Mammary, Colon-Sigmoid, Esophagus-Gastro, Esophagus-Mucosa, Esophagus-Muscle, Heart-Atrial-App, Heart-L-Ventricle, Liver, Lung, Muscle-Skeletal, Nerve, Pituitary, Skin-Not-Exposed, Skin-Exposed, Testis, Thyroid	Adipose: 81.15520666610811, 61.98822404642604, 114.08916748990627, 111.1181773966538, 128.5534654150604 / Artery: 38.432315839241966, 73.86895153863833, 112.28622052384532, 78.75020472436942, 122.27864536213852, 61.52635240188348 / Brain-Cerebellum: 85.84156845985848, 71.80754218450203 / Breast-Mammary: 45.31099279710389 / Esophagus: 71.46685378457907, 70.41778531345666, 177.94062844570325, 52.78…
hsa-miR-148b-5p	96	ENSG00000010244.19, ENSG00000107562.16, ENSG00000112679.14, ENSG00000119927.14, ENSG00000122679.8, ENSG00000144674.16, ENSG00000157978.12, ENSG00000159674.12, ENSG00000163909.8, ENSG00000166166.13, ENSG00000176845.13, ENSG00000185347.18, ENSG00000196440.11, ENSG00000198598.7, ENSG00000128965.13, ENSG00000163932.15, ENSG00000169252.6, ENSG00000079308.19, ENSG00000167173.19, ENSG00000176678.6, ENSG…	23	Adipose-Subcut, Adipose-Visceral, Artery-Aorta, Artery-Coronary, Artery-Tibial, Brain-Cerebellum, Brain-Cortex, Breast-Mammary, Colon-Sigmoid, Esophagus-Gastro, Esophagus-Mucosa, Esophagus-Muscle, Heart-Atrial-App, Heart-L-Ventricle, Liver, Lung, Muscle-Skeletal, Nerve, Pituitary, Skin-Not-Exposed, Skin-Exposed, Testis, Thyroid	Adipose: 13.372612558449022, 10.944418934266857, 17.373423177415408, 11.453410690071008, 19.94659756592873 / Artery: 1.4116553108996128, 8.746422092394665, 8.744106738344891, 8.334739275526523, 6.597768634647763, 5.6814874965703215 / Brain-Cerebellum: 12.84355807476201, 6.254695006345633 / Breast-Mammary: 15.517463286679414 / Esophagus: 22.61180265406397, 6.938636635413839, 12.381207976915848, 5.…
hsa-miR-149-3p	17	ENSG00000074660.16, ENSG00000132635.17, ENSG00000176845.13, ENSG00000261039.3, ENSG00000073146.16, ENSG00000099624.8, ENSG00000127415.13, ENSG00000164853.9, ENSG00000225614.4, ENSG00000158050.5, ENSG00000261150.3, ENSG00000013810.20, ENSG00000268812.3, ENSG00000141933.9, ENSG00000196576.16, ENSG00000238227.8, ENSG00000259349.2	22	Adipose-Subcut, Adipose-Visceral, Artery-Aorta, Artery-Coronary, Artery-Tibial, Brain-Cerebellum, Brain-Cortex, Breast-Mammary, Colon-Sigmoid, Esophagus-Gastro, Esophagus-Mucosa, Esophagus-Muscle, Heart-Atrial-App, Heart-L-Ventricle, Lung, Muscle-Skeletal, Nerve, Pituitary, Skin-Not-Exposed, Skin-Exposed, Testis, Thyroid	Adipose: 0.0, 0.0602998288389358, 0.0368862487843214, 0.0, 0.0785299116768848 / Artery: 0.0, 0.0, 0.0, 0.0, 0.0399864765736228, 0.0 / Brain-Cerebellum: 0.1989046604498541, 0.3643511654181921 / Breast-Mammary: 0.0 / Esophagus: 0.0968385552636572, 0.0312551199793416, 0.0348766421884953, 0.0299555073844369, 0.0639171878687222 / Heart-Atrial-App: 0.0385310291726513 / Heart-Ventricle: 0.03265792392271…
hsa-miR-149-5p	69	ENSG00000107562.16, ENSG00000117266.16, ENSG00000130522.6, ENSG00000157978.12, ENSG00000166166.13, ENSG00000176845.13, ENSG00000198171.13, ENSG00000163932.15, ENSG00000179604.10, ENSG00000196357.12, ENSG00000198874.13, ENSG00000215712.11, ENSG00000068001.14, ENSG00000100034.14, ENSG00000160392.13, ENSG00000237781.3, ENSG00000158604.15, ENSG00000232611.1, ENSG00000235374.2, ENSG00000279926.1, ENSG…	22	Adipose-Subcut, Adipose-Visceral, Artery-Aorta, Artery-Coronary, Artery-Tibial, Brain-Cerebellum, Brain-Cortex, Breast-Mammary, Colon-Sigmoid, Esophagus-Gastro, Esophagus-Mucosa, Esophagus-Muscle, Heart-Atrial-App, Heart-L-Ventricle, Lung, Muscle-Skeletal, Nerve, Pituitary, Skin-Not-Exposed, Skin-Exposed, Testis, Thyroid	Adipose: 262.0138802463892, 74.37983887282736, 126.8518095692815, 89.61791522406438, 109.8371697987362 / Artery: 226.7471343132504, 134.93536076982892, 255.7341585458149, 101.92302244107994, 224.88394425005464, 82.45085513315466 / Brain-Cerebellum: 1889.1112200982363, 3403.4345987684505 / Breast-Mammary: 116.55831708765766 / Esophagus: 1713.4129775575195, 265.8247954243004, 77.8795420069101, 177.…
hsa-miR-150-3p	21	ENSG00000107562.16, ENSG00000119927.14, ENSG00000156453.14, ENSG00000166166.13, ENSG00000174775.17, ENSG00000235374.2, ENSG00000073146.16, ENSG00000124493.14, ENSG00000078808.19, ENSG00000158050.5, ENSG00000179403.12, ENSG00000013810.20, ENSG00000142623.11, ENSG00000215559.8, ENSG00000186350.12, ENSG00000261150.3, ENSG00000182700.5, ENSG00000177673.4, ENSG00000226356.2, ENSG00000238227.8, ENSG000…	21	Adipose-Subcut, Adipose-Visceral, Artery-Aorta, Artery-Coronary, Artery-Tibial, Brain-Cerebellum, Brain-Cortex, Breast-Mammary, Colon-Sigmoid, Esophagus-Gastro, Esophagus-Mucosa, Esophagus-Muscle, Heart-Atrial-App, Liver, Lung, Nerve, Pituitary, Skin-Not-Exposed, Skin-Exposed, Testis, Thyroid	Adipose: 1.6288840444476216, 4.8239863071148665, 5.348506073726611, 2.3610100983918305, 0.8114757539944762 / Artery: 0.1058741483174709, 0.0924848257503967, 0.1486250437112446, 0.7848857613724528, 1.039648390914193, 0.2078592986550117 / Brain-Cerebellum: 0.4830541753782172, 0.1214503884727307 / Breast-Mammary: 3.413841923069472 / Esophagus: 1.0652241079002296, 0.7501228795041988, 2.26698174225219…
hsa-miR-151a-5p	59	ENSG00000107562.16, ENSG00000112679.14, ENSG00000117266.16, ENSG00000119927.14, ENSG00000130522.6, ENSG00000134871.19, ENSG00000141574.8, ENSG00000157978.12, ENSG00000166166.13, ENSG00000176845.13, ENSG00000169252.6, ENSG00000177706.9, ENSG00000181396.13, ENSG00000198355.5, ENSG00000250986.1, ENSG00000261039.3, ENSG00000196196.3, ENSG00000235374.2, ENSG00000073146.16, ENSG00000117480.16, ENSG0000…	21	Adipose-Subcut, Adipose-Visceral, Artery-Aorta, Artery-Coronary, Artery-Tibial, Brain-Cerebellum, Brain-Cortex, Breast-Mammary, Colon-Sigmoid, Esophagus-Gastro, Esophagus-Mucosa, Esophagus-Muscle, Liver, Lung, Muscle-Skeletal, Nerve, Pituitary, Skin-Not-Exposed, Skin-Exposed, Testis, Thyroid	Adipose: 3068.6336334762364, 2080.8566434884174, 3056.763436756719, 3590.6944855946736, 1429.532335528785 / Artery: 1645.8136355950865, 1656.9185017902155, 2199.502021882709, 384.6313985849482, 1977.5711854250887, 1367.0906072540124 / Brain-Cerebellum: 1434.8129756307694, 1752.8023690355676 / Breast-Mammary: 2585.1650479514 / Esophagus: 1244.811208636682, 1823.1111483949967, 2904.840651237589, 96…
hsa-miR-151b	88	ENSG00000100034.14, ENSG00000107562.16, ENSG00000112679.14, ENSG00000114738.11, ENSG00000117266.16, ENSG00000119878.6, ENSG00000119927.14, ENSG00000130522.6, ENSG00000144674.16, ENSG00000156453.14, ENSG00000157978.12, ENSG00000166166.13, ENSG00000176845.13, ENSG00000100311.17, ENSG00000163932.15, ENSG00000163909.8, ENSG00000174775.17, ENSG00000176678.6, ENSG00000198874.13, ENSG00000254109.6, ENSG…	22	Adipose-Subcut, Adipose-Visceral, Artery-Aorta, Artery-Coronary, Artery-Tibial, Brain-Cerebellum, Brain-Cortex, Breast-Mammary, Colon-Sigmoid, Esophagus-Gastro, Esophagus-Mucosa, Esophagus-Muscle, Heart-Atrial-App, Liver, Lung, Muscle-Skeletal, Nerve, Pituitary, Skin-Not-Exposed, Skin-Exposed, Testis, Thyroid	Adipose: 252.6609331524641, 367.1355078858609, 207.4113769142396, 404.1848351417164, 109.33981369144928 / Artery: 177.90386055612373, 127.49693835590412, 177.97848984421546, 76.95618012694666, 169.50267419558702, 175.6411073634849 / Brain-Cerebellum: 305.68804815993303, 158.18913098573177 / Breast-Mammary: 318.0636617675375 / Esophagus: 87.20311901492335, 130.833932233524, 380.8529326983692, 107.…
hsa-miR-152-3p	27	ENSG00000079308.19, ENSG00000112679.14, ENSG00000144674.16, ENSG00000157978.12, ENSG00000250334.6, ENSG00000115165.10, ENSG00000119938.9, ENSG00000235374.2, ENSG00000278214.1, ENSG00000148513.18, ENSG00000105953.15, ENSG00000268388.6, ENSG00000198125.13, ENSG00000229246.2, ENSG00000144120.13, ENSG00000276868.1, ENSG00000287811.1, ENSG00000175906.5, ENSG00000116750.14, ENSG00000125571.9, ENSG00000…	19	Adipose-Subcut, Artery-Aorta, Artery-Coronary, Artery-Tibial, Brain-Cerebellum, Brain-Cortex, Breast-Mammary, Colon-Sigmoid, Esophagus-Muscle, Heart-Atrial-App, Heart-L-Ventricle, Lung, Muscle-Skeletal, Nerve, Pituitary, Skin-Not-Exposed, Skin-Exposed, Testis, Thyroid	Adipose: 287.47176152170766, 516.7393832352607, 292.5079528596692, 390.11924306619056, 91.01616763350948 / Artery: 143.7065106495806, 241.1343649672131, 403.8637854446888, 148.5676619740714, 452.08710414137937, 189.56768037337076 / Brain-Cerebellum: 65.95110241487308, 22.9541234213461 / Breast-Mammary: 292.8367000243358 / Esophagus: 176.585105523279, 166.05845245024202, 545.2265473327476, 150.376…
hsa-miR-152-5p	4	ENSG00000141574.8, ENSG00000235374.2, ENSG00000148308.18, ENSG00000273619.1	12	Adipose-Subcut, Adipose-Visceral, Artery-Tibial, Brain-Cerebellum, Breast-Mammary, Colon-Sigmoid, Esophagus-Gastro, Esophagus-Mucosa, Lung, Skin-Not-Exposed, Skin-Exposed, Testis	Adipose: 0.3678125261655921, 0.0602998288389358, 0.2582037414902501, 0.1004685148251842, 0.1308831861281413 / Artery: 0.0352913827724903, 0.1453332976077663, 0.1733958843297854, 0.2242530746778436, 0.3598782891626052, 0.0 / Brain-Cerebellum: 0.0, 0.0 / Breast-Mammary: 0.3990204845146135 / Esophagus: 0.0484192776318286, 0.156275599896708, 0.3836430640734488, 0.1797330443066218, 0.1278343757374445 …
hsa-miR-153-3p	63	ENSG00000110455.14, ENSG00000119878.6, ENSG00000137959.17, ENSG00000144674.16, ENSG00000165092.13, ENSG00000168229.4, ENSG00000169252.6, ENSG00000075426.12, ENSG00000133454.16, ENSG00000163909.8, ENSG00000176678.6, ENSG00000240857.2, ENSG00000271943.2, ENSG00000273015.2, ENSG00000268521.1, ENSG00000101290.14, ENSG00000119938.9, ENSG00000235374.2, ENSG00000261366.1, ENSG00000135750.15, ENSG0000015…	22	Adipose-Subcut, Adipose-Visceral, Artery-Aorta, Artery-Coronary, Artery-Tibial, Brain-Cerebellum, Breast-Mammary, Colon-Sigmoid, Esophagus-Gastro, Esophagus-Mucosa, Esophagus-Muscle, Heart-Atrial-App, Heart-L-Ventricle, Liver, Lung, Muscle-Skeletal, Nerve, Pituitary, Skin-Not-Exposed, Skin-Exposed, Testis, Thyroid	Adipose: 45.6087532445334, 29.969014932951108, 93.80173065852944, 56.51353958916616, 61.22715447074452 / Artery: 3.8114693394289554, 10.899997320582475, 22.61577748472773, 39.16953704373002, 18.83363046617634, 8.8686634092805 / Brain-Cerebellum: 1105.938327052682, 1306.441828801164 / Breast-Mammary: 17.64557253742402 / Esophagus: 32.77985095674798, 34.28686661733775, 46.38593411069881, 36.0664308…
hsa-miR-153-5p	269	ENSG00000010244.19, ENSG00000037637.11, ENSG00000048544.6, ENSG00000068001.14, ENSG00000075426.12, ENSG00000079308.19, ENSG00000100034.14, ENSG00000105127.10, ENSG00000106153.13, ENSG00000107562.16, ENSG00000109919.10, ENSG00000110455.14, ENSG00000112679.14, ENSG00000114738.11, ENSG00000117266.16, ENSG00000117480.16, ENSG00000119878.6, ENSG00000119927.14, ENSG00000128274.17, ENSG00000130522.6, EN…	23	Adipose-Subcut, Adipose-Visceral, Artery-Aorta, Artery-Coronary, Artery-Tibial, Brain-Cerebellum, Brain-Cortex, Breast-Mammary, Colon-Sigmoid, Esophagus-Gastro, Esophagus-Mucosa, Esophagus-Muscle, Heart-Atrial-App, Heart-L-Ventricle, Liver, Lung, Muscle-Skeletal, Nerve, Pituitary, Skin-Not-Exposed, Skin-Exposed, Testis, Thyroid	Adipose: 1.6288840444476216, 0.9044974325840376, 2.914013653961395, 1.1051536630770271, 0.6544159306407068 / Artery: 0.0352913827724903, 0.1585454155721087, 0.4954168123708154, 0.3737551244630728, 0.2799053360153596, 0.2078592986550117 / Brain-Cerebellum: 6.5070238918595145, 27.447787794837136 / Breast-Mammary: 1.0197190159817902 / Esophagus: 1.0168048302684012, 0.5625921596281491, 0.383643064073…
hsa-miR-1537-3p	41	ENSG00000079308.19, ENSG00000119878.6, ENSG00000119927.14, ENSG00000122679.8, ENSG00000144674.16, ENSG00000229246.2, ENSG00000125810.10, ENSG00000133454.16, ENSG00000157978.12, ENSG00000198874.13, ENSG00000240857.2, ENSG00000235374.2, ENSG00000117480.16, ENSG00000122548.5, ENSG00000124493.14, ENSG00000135750.15, ENSG00000279113.1, ENSG00000225614.4, ENSG00000148513.18, ENSG00000268388.6, ENSG0000…	23	Adipose-Subcut, Adipose-Visceral, Artery-Aorta, Artery-Coronary, Artery-Tibial, Brain-Cerebellum, Brain-Cortex, Breast-Mammary, Colon-Sigmoid, Esophagus-Gastro, Esophagus-Mucosa, Esophagus-Muscle, Heart-Atrial-App, Heart-L-Ventricle, Liver, Lung, Muscle-Skeletal, Nerve, Pituitary, Skin-Not-Exposed, Skin-Exposed, Testis, Thyroid	Adipose: 2.3119644501837207, 2.2009437526211584, 3.651738629647826, 3.4159295040562654, 3.4029628393316744 / Artery: 0.0352913827724903, 1.7439995712931962, 1.90735472762764, 4.372934956217951, 2.359202117843745, 1.1085829261600628 / Brain-Cerebellum: 1.3355027201633063, 1.214503884727307 / Breast-Mammary: 1.0640546253723029 / Esophagus: 2.9051566579097177, 1.1251843192562982, 6.731191942379602, …
hsa-miR-1537-5p	112	ENSG00000010244.19, ENSG00000102390.11, ENSG00000107562.16, ENSG00000110455.14, ENSG00000112679.14, ENSG00000114698.15, ENSG00000119878.6, ENSG00000119927.14, ENSG00000131507.11, ENSG00000137959.17, ENSG00000144674.16, ENSG00000164167.12, ENSG00000165092.13, ENSG00000182700.5, ENSG00000215105.4, ENSG00000229246.2, ENSG00000250303.4, ENSG00000065548.18, ENSG00000168116.14, ENSG00000169252.6, ENSG0…	23	Adipose-Subcut, Adipose-Visceral, Artery-Aorta, Artery-Coronary, Artery-Tibial, Brain-Cerebellum, Brain-Cortex, Breast-Mammary, Colon-Sigmoid, Esophagus-Gastro, Esophagus-Mucosa, Esophagus-Muscle, Heart-Atrial-App, Heart-L-Ventricle, Liver, Lung, Muscle-Skeletal, Nerve, Pituitary, Skin-Not-Exposed, Skin-Exposed, Testis, Thyroid	Adipose: 0.4203571727606766, 0.2110494009362754, 0.1844312439216072, 0.2009370296503685, 0.1570598233537696 / Artery: 0.0, 0.1717575335364511, 0.0495416812370815, 0.41113063690938, 0.1199594297208684, 0.0 / Brain-Cerebellum: 0.0284149514928363, 0.1214503884727307 / Breast-Mammary: 0.0443356093905126 / Esophagus: 0.1452578328954858, 0.2500409598347329, 0.5231496328274302, 0.0898665221533109, 0.255…
hsa-miR-1539	53	ENSG00000107562.16, ENSG00000112679.14, ENSG00000114738.11, ENSG00000130522.6, ENSG00000157978.12, ENSG00000166166.13, ENSG00000198598.7, ENSG00000128274.17, ENSG00000169252.6, ENSG00000133454.16, ENSG00000144674.16, ENSG00000163909.8, ENSG00000176678.6, ENSG00000235374.2, ENSG00000100360.15, ENSG00000117480.16, ENSG00000122548.5, ENSG00000124493.14, ENSG00000136213.10, ENSG00000156299.13, ENSG00…	22	Adipose-Subcut, Adipose-Visceral, Artery-Aorta, Artery-Coronary, Artery-Tibial, Brain-Cerebellum, Brain-Cortex, Breast-Mammary, Colon-Sigmoid, Esophagus-Gastro, Esophagus-Mucosa, Esophagus-Muscle, Heart-Atrial-App, Heart-L-Ventricle, Lung, Muscle-Skeletal, Nerve, Pituitary, Skin-Not-Exposed, Skin-Exposed, Testis, Thyroid	Adipose: 0.0, 0.0, 0.0, 0.0, 0.0 / Artery: 0.0, 0.0, 0.0, 0.0747510248926145, 0.0, 0.0 / Brain-Cerebellum: 0.0284149514928363, 0.0 / Breast-Mammary: 0.0 / Esophagus: 0.0, 0.0, 0.0, 0.0, 0.0 / Heart-Atrial-App: 0.0385310291726513 / Heart-Ventricle: 0.0, 0.0262057906673579 / Lung: 0.0, 0.0, 0.0319209901865619, 0.0, 0.0296725092628672, 0.0 / Muscle-Skeletal: 0.0, 0.017986729534843, 0.0, 0.0 / Nerve:…
hsa-miR-155-3p	70	ENSG00000010244.19, ENSG00000077380.16, ENSG00000102390.11, ENSG00000107562.16, ENSG00000114698.15, ENSG00000119878.6, ENSG00000137959.17, ENSG00000144674.16, ENSG00000155970.12, ENSG00000165092.13, ENSG00000229246.2, ENSG00000168116.14, ENSG00000169252.6, ENSG00000133454.16, ENSG00000157554.19, ENSG00000232186.1, ENSG00000240857.2, ENSG00000250303.4, ENSG00000115165.10, ENSG00000268521.1, ENSG00…	23	Adipose-Subcut, Adipose-Visceral, Artery-Aorta, Artery-Coronary, Artery-Tibial, Brain-Cerebellum, Brain-Cortex, Breast-Mammary, Colon-Sigmoid, Esophagus-Gastro, Esophagus-Mucosa, Esophagus-Muscle, Heart-Atrial-App, Heart-L-Ventricle, Liver, Lung, Muscle-Skeletal, Nerve, Pituitary, Skin-Not-Exposed, Skin-Exposed, Testis, Thyroid	Adipose: 0.3415402028680497, 0.1808994865168075, 1.0697012147453222, 0.2511712870629607, 0.1570598233537696 / Artery: 0.0, 0.0, 0.1486250437112446, 0.0373755124463072, 0.0799729531472456, 0.0 / Brain-Cerebellum: 0.0, 0.0 / Breast-Mammary: 0.1773424375620504 / Esophagus: 0.1452578328954858, 0.0, 0.0348766421884953, 0.0, 0.0639171878687222 / Heart-Atrial-App: 0.115593087517954 / Heart-Ventricle: 0.…
hsa-miR-155-5p	68	ENSG00000079308.19, ENSG00000107562.16, ENSG00000119927.14, ENSG00000144674.16, ENSG00000156453.14, ENSG00000157978.12, ENSG00000158604.15, ENSG00000176845.13, ENSG00000279805.1, ENSG00000169252.6, ENSG00000075426.12, ENSG00000133454.16, ENSG00000163909.8, ENSG00000176678.6, ENSG00000240857.2, ENSG00000101290.14, ENSG00000168874.13, ENSG00000235374.2, ENSG00000100360.15, ENSG00000112139.17, ENSG0…	23	Adipose-Subcut, Adipose-Visceral, Artery-Aorta, Artery-Coronary, Artery-Tibial, Brain-Cerebellum, Brain-Cortex, Breast-Mammary, Colon-Sigmoid, Esophagus-Gastro, Esophagus-Mucosa, Esophagus-Muscle, Heart-Atrial-App, Heart-L-Ventricle, Liver, Lung, Muscle-Skeletal, Nerve, Pituitary, Skin-Not-Exposed, Skin-Exposed, Testis, Thyroid	Adipose: 119.906883529983, 266.22374432390166, 556.0970866724302, 286.08409596471216, 151.14390334077763 / Artery: 53.14882245537043, 134.28796698957612, 334.7779109595785, 71.12560018532274, 319.3719883935253, 238.76104772172351 / Brain-Cerebellum: 24.692592847274756, 15.63673751586408 / Breast-Mammary: 223.18545767184048 / Esophagus: 422.40977806007294, 128.3335226351767, 213.7240633310995, 45.…
hsa-miR-1587	12	ENSG00000177283.8, ENSG00000073146.16, ENSG00000099624.8, ENSG00000127415.13, ENSG00000164853.9, ENSG00000280229.1, ENSG00000129946.10, ENSG00000110665.12, ENSG00000158050.5, ENSG00000168385.18, ENSG00000196576.16, ENSG00000238227.8	21	Adipose-Subcut, Adipose-Visceral, Artery-Aorta, Artery-Coronary, Artery-Tibial, Brain-Cerebellum, Brain-Cortex, Breast-Mammary, Colon-Sigmoid, Esophagus-Gastro, Esophagus-Muscle, Heart-Atrial-App, Heart-L-Ventricle, Lung, Muscle-Skeletal, Nerve, Pituitary, Skin-Not-Exposed, Skin-Exposed, Testis, Thyroid	Adipose: 0.0262723232975422, 0.0, 0.0, 0.1004685148251842, 0.0 / Artery: 0.0, 0.0, 0.0, 0.0, 0.0, 0.0 / Brain-Cerebellum: 0.0284149514928363, 0.091087791354548 / Breast-Mammary: 0.0886712187810252 / Esophagus: 0.0, 0.0, 0.0, 0.0, 0.0 / Heart-Atrial-App: 0.0 / Heart-Ventricle: 0.0979737717681392, 0.0 / Lung: 0.0296219244185342, 0.0315100286337932, 0.0, 0.0294372963656625, 0.2077075648400704, 0.0 /…
hsa-miR-15a-5p	23	ENSG00000107562.16, ENSG00000144674.16, ENSG00000165092.13, ENSG00000119938.9, ENSG00000176678.6, ENSG00000235374.2, ENSG00000119878.6, ENSG00000148513.18, ENSG00000101439.9, ENSG00000078898.7, ENSG00000183347.15, ENSG00000214456.8, ENSG00000138166.6, ENSG00000229246.2, ENSG00000287811.1, ENSG00000175906.5, ENSG00000125571.9, ENSG00000155100.11, ENSG00000162980.17, ENSG00000238227.8, ENSG00000274…	15	Adipose-Subcut, Artery-Aorta, Artery-Tibial, Brain-Cerebellum, Breast-Mammary, Esophagus-Gastro, Esophagus-Mucosa, Esophagus-Muscle, Lung, Nerve, Pituitary, Skin-Not-Exposed, Skin-Exposed, Testis, Thyroid	Adipose: 3408.7288585629217, 2546.853720755713, 3831.005798739625, 4641.042573834563, 2535.547611586031 / Artery: 479.71576602646087, 3639.119347862541, 2982.55783551602, 3871.804085337863, 2345.166864566404, 3940.111578871518 / Brain-Cerebellum: 3387.3747824125094, 2397.278855466113 / Breast-Mammary: 2906.598216032617 / Esophagus: 2475.8229231482933, 2952.1085922887737, 7133.807899803593, 1194.2…
hsa-miR-15b-5p	27	ENSG00000107562.16, ENSG00000144674.16, ENSG00000157978.12, ENSG00000079308.19, ENSG00000235374.2, ENSG00000135750.15, ENSG00000167522.16, ENSG00000148513.18, ENSG00000177706.9, ENSG00000142623.11, ENSG00000215559.8, ENSG00000036448.10, ENSG00000079557.5, ENSG00000227306.1, ENSG00000160255.18, ENSG00000144120.13, ENSG00000175906.5, ENSG00000186350.12, ENSG00000119878.6, ENSG00000125571.9, ENSG000…	19	Adipose-Subcut, Artery-Aorta, Artery-Coronary, Artery-Tibial, Brain-Cerebellum, Brain-Cortex, Breast-Mammary, Colon-Sigmoid, Esophagus-Mucosa, Heart-Atrial-App, Liver, Lung, Muscle-Skeletal, Nerve, Pituitary, Skin-Not-Exposed, Skin-Exposed, Testis, Thyroid	Adipose: 434.1764148151838, 745.8184329943781, 1016.3636990031932, 1777.539198544573, 783.2311624280234 / Artery: 280.60178442407056, 873.5191792124975, 1036.3624297985086, 1782.9988212510889, 756.5441367729434, 1958.935316957716 / Brain-Cerebellum: 225.87044941655583, 167.38899791254107 / Breast-Mammary: 427.8386306184466 / Esophagus: 961.3647573799574, 906.148438441072, 4258.856530921545, 229.9…
hsa-miR-16-5p	63	ENSG00000110455.14, ENSG00000119878.6, ENSG00000137959.17, ENSG00000144674.16, ENSG00000165092.13, ENSG00000168229.4, ENSG00000169252.6, ENSG00000075426.12, ENSG00000133454.16, ENSG00000163909.8, ENSG00000176678.6, ENSG00000240857.2, ENSG00000271943.2, ENSG00000273015.2, ENSG00000268521.1, ENSG00000101290.14, ENSG00000119938.9, ENSG00000235374.2, ENSG00000261366.1, ENSG00000135750.15, ENSG0000015…	22	Adipose-Subcut, Adipose-Visceral, Artery-Aorta, Artery-Coronary, Artery-Tibial, Brain-Cerebellum, Breast-Mammary, Colon-Sigmoid, Esophagus-Gastro, Esophagus-Mucosa, Esophagus-Muscle, Heart-Atrial-App, Heart-L-Ventricle, Liver, Lung, Muscle-Skeletal, Nerve, Pituitary, Skin-Not-Exposed, Skin-Exposed, Testis, Thyroid	Adipose: 6228.602998896379, 8073.378258715813, 8443.981628582476, 14122.356786402032, 5498.075441277897 / Artery: 284.7132305170656, 6500.996220118747, 6742.870524772983, 14552.791154681325, 4174.14830304391, 9218.10953353602 / Brain-Cerebellum: 6855.121255122505, 3424.5062411684694 / Breast-Mammary: 8238.021748655847 / Esophagus: 9115.945819022008, 6408.909234443969, 24155.35311989875, 1860.5814…
hsa-miR-17-5p	232	ENSG00000010244.19, ENSG00000048544.6, ENSG00000068001.14, ENSG00000079308.19, ENSG00000100034.14, ENSG00000100284.22, ENSG00000107562.16, ENSG00000108349.17, ENSG00000109919.10, ENSG00000112679.14, ENSG00000117480.16, ENSG00000119878.6, ENSG00000119927.14, ENSG00000128274.17, ENSG00000136932.14, ENSG00000138166.6, ENSG00000144674.16, ENSG00000147224.13, ENSG00000156453.14, ENSG00000157978.12, EN…	23	Adipose-Subcut, Adipose-Visceral, Artery-Aorta, Artery-Coronary, Artery-Tibial, Brain-Cerebellum, Brain-Cortex, Breast-Mammary, Colon-Sigmoid, Esophagus-Gastro, Esophagus-Mucosa, Esophagus-Muscle, Heart-Atrial-App, Heart-L-Ventricle, Liver, Lung, Muscle-Skeletal, Nerve, Pituitary, Skin-Not-Exposed, Skin-Exposed, Testis, Thyroid	Adipose: 461.4470863980327, 1916.961708704189, 807.9932796205617, 1913.9252074197605, 2362.546216161854 / Artery: 203.9841924249941, 887.3390546031998, 689.6945153420307, 1341.4445172104142, 485.9956362758115, 1285.8176214799028 / Brain-Cerebellum: 485.3273714976442, 105.1456738202666 / Breast-Mammary: 871.726751836259 / Esophagus: 1621.997381388627, 710.2100912905795, 2809.662294705185, 361.0237…
hsa-miR-181b-2-3p	107	ENSG00000107562.16, ENSG00000110455.14, ENSG00000114698.15, ENSG00000122679.8, ENSG00000144674.16, ENSG00000147224.13, ENSG00000157978.12, ENSG00000164167.12, ENSG00000165092.13, ENSG00000168229.4, ENSG00000169252.6, ENSG00000175137.11, ENSG00000182700.5, ENSG00000215105.4, ENSG00000229246.2, ENSG00000254838.5, ENSG00000075426.12, ENSG00000079308.19, ENSG00000118960.13, ENSG00000133454.16, ENSG00…	23	Adipose-Subcut, Adipose-Visceral, Artery-Aorta, Artery-Coronary, Artery-Tibial, Brain-Cerebellum, Brain-Cortex, Breast-Mammary, Colon-Sigmoid, Esophagus-Gastro, Esophagus-Mucosa, Esophagus-Muscle, Heart-Atrial-App, Heart-L-Ventricle, Liver, Lung, Muscle-Skeletal, Nerve, Pituitary, Skin-Not-Exposed, Skin-Exposed, Testis, Thyroid	Adipose: 0.8932589921164377, 0.6632981172282942, 1.1065874635296435, 0.4521083167133293, 0.3141196467075392 / Artery: 1.1293242487196904, 0.5284847185736958, 2.3284590181428326, 0.2242530746778436, 2.3991885944173683, 0.5542914630800314 / Brain-Cerebellum: 1.84697184703436, 1.8824810213273253 / Breast-Mammary: 0.3990204845146135 / Esophagus: 0.1936771105273145, 0.6876126395455155, 1.0811759078433…
hsa-miR-181b-3p	22	ENSG00000107562.16, ENSG00000157978.12, ENSG00000169252.6, ENSG00000254838.5, ENSG00000119938.9, ENSG00000235374.2, ENSG00000148513.18, ENSG00000112679.14, ENSG00000142623.11, ENSG00000215559.8, ENSG00000144120.13, ENSG00000175906.5, ENSG00000261150.3, ENSG00000125571.9, ENSG00000144674.16, ENSG00000182700.5, ENSG00000166104.15, ENSG00000175820.4, ENSG00000235571.1, ENSG00000235881.2, ENSG0000010…	16	Adipose-Subcut, Adipose-Visceral, Artery-Aorta, Artery-Coronary, Artery-Tibial, Brain-Cerebellum, Brain-Cortex, Breast-Mammary, Colon-Sigmoid, Esophagus-Mucosa, Lung, Pituitary, Skin-Not-Exposed, Skin-Exposed, Testis, Thyroid	Adipose: 1.1034375784967758, 0.4823986307114868, 0.331976239058893, 0.5525768315385136, 0.1832364605793978 / Artery: 0.0705827655449806, 0.1453332976077663, 0.2972500874224893, 0.41113063690938, 0.2799053360153596, 0.2771457315400157 / Brain-Cerebellum: 1.5344073806131606, 1.7306680357364126 / Breast-Mammary: 0.4433560939051261 / Esophagus: 0.2420963881591431, 0.0625102399586832, 0.45339634845043…
hsa-miR-181c-3p	125	ENSG00000074660.16, ENSG00000079308.19, ENSG00000107562.16, ENSG00000112679.14, ENSG00000119927.14, ENSG00000140332.17, ENSG00000156453.14, ENSG00000157978.12, ENSG00000166166.13, ENSG00000181396.13, ENSG00000279805.1, ENSG00000100311.17, ENSG00000158604.15, ENSG00000159176.14, ENSG00000177706.9, ENSG00000185163.10, ENSG00000198400.13, ENSG00000261578.1, ENSG00000273729.1, ENSG00000135931.18, ENS…	23	Adipose-Subcut, Adipose-Visceral, Artery-Aorta, Artery-Coronary, Artery-Tibial, Brain-Cerebellum, Brain-Cortex, Breast-Mammary, Colon-Sigmoid, Esophagus-Gastro, Esophagus-Mucosa, Esophagus-Muscle, Heart-Atrial-App, Heart-L-Ventricle, Liver, Lung, Muscle-Skeletal, Nerve, Pituitary, Skin-Not-Exposed, Skin-Exposed, Testis, Thyroid	Adipose: 5.280736982805999, 3.1355910996246634, 3.2828761418046093, 2.4614786132170154, 1.5444215963120678 / Artery: 2.293939880211872, 4.492120107876414, 6.762439488861631, 3.4759226575065765, 5.118269001423719, 3.325748778480188 / Brain-Cerebellum: 41.912053451933545, 15.91000088992772 / Breast-Mammary: 2.7931433916022947 / Esophagus: 3.1472530460688604, 2.625430078264696, 1.813585393801758, 3.…
hsa-miR-181d-3p	22	ENSG00000107562.16, ENSG00000157978.12, ENSG00000169252.6, ENSG00000254838.5, ENSG00000119938.9, ENSG00000235374.2, ENSG00000148513.18, ENSG00000112679.14, ENSG00000142623.11, ENSG00000215559.8, ENSG00000144120.13, ENSG00000175906.5, ENSG00000261150.3, ENSG00000125571.9, ENSG00000144674.16, ENSG00000182700.5, ENSG00000166104.15, ENSG00000175820.4, ENSG00000235571.1, ENSG00000235881.2, ENSG0000010…	16	Adipose-Subcut, Adipose-Visceral, Artery-Aorta, Artery-Coronary, Artery-Tibial, Brain-Cerebellum, Brain-Cortex, Breast-Mammary, Colon-Sigmoid, Esophagus-Mucosa, Lung, Pituitary, Skin-Not-Exposed, Skin-Exposed, Testis, Thyroid	Adipose: 0.0525446465950845, 0.0, 0.0368862487843214, 0.0502342574125921, 0.0 / Artery: 0.0705827655449806, 0.0396363538930271, 0.0495416812370815, 0.0, 0.0399864765736228, 0.0 / Brain-Cerebellum: 0.2273196119426905, 0.3947137625363748 / Breast-Mammary: 0.0 / Esophagus: 0.0, 0.0, 0.0, 0.0898665221533109, 0.2556687514748891 / Lung: 0.0296219244185342, 0.1260401145351729, 0.1276839607462476, 0.0, 0…
hsa-miR-181d-5p	21	ENSG00000177283.8, ENSG00000235374.2, ENSG00000073146.16, ENSG00000099624.8, ENSG00000127415.13, ENSG00000160948.14, ENSG00000164853.9, ENSG00000167522.16, ENSG00000225614.4, ENSG00000179403.12, ENSG00000129991.13, ENSG00000185100.11, ENSG00000160255.18, ENSG00000158050.5, ENSG00000175906.5, ENSG00000261150.3, ENSG00000013810.20, ENSG00000168385.18, ENSG00000177106.16, ENSG00000177673.4, ENSG0000…	22	Adipose-Subcut, Adipose-Visceral, Artery-Aorta, Artery-Coronary, Artery-Tibial, Brain-Cerebellum, Brain-Cortex, Breast-Mammary, Colon-Sigmoid, Esophagus-Gastro, Esophagus-Muscle, Heart-Atrial-App, Heart-L-Ventricle, Liver, Lung, Muscle-Skeletal, Nerve, Pituitary, Skin-Not-Exposed, Skin-Exposed, Testis, Thyroid	Adipose: 69.88437997146248, 33.37595526235099, 45.96026598526454, 58.723846915320216, 13.19302516171665 / Artery: 109.05037276699512, 55.88725898916835, 67.99595749789442, 23.359695278942045, 47.06408292715403, 72.47360879771409 / Brain-Cerebellum: 449.63819242264174, 408.5287442251479 / Breast-Mammary: 73.33109793190786 / Esophagus: 45.126766752864285, 43.16332069147077, 19.4611663411804, 40.320…
hsa-miR-1825	5	ENSG00000007392.17, ENSG00000176845.13, ENSG00000162576.17, ENSG00000160862.13, ENSG00000175906.5	22	Adipose-Subcut, Adipose-Visceral, Artery-Aorta, Artery-Coronary, Artery-Tibial, Brain-Cerebellum, Brain-Cortex, Breast-Mammary, Colon-Sigmoid, Esophagus-Gastro, Esophagus-Mucosa, Esophagus-Muscle, Heart-L-Ventricle, Liver, Lung, Muscle-Skeletal, Nerve, Pituitary, Skin-Not-Exposed, Skin-Exposed, Testis, Thyroid	Adipose: 0.0, 0.0, 0.0, 0.0, 0.0 / Artery: 0.0, 0.0, 0.0, 0.0, 0.0, 0.0 / Brain-Cerebellum: 0.0, 0.0 / Breast-Mammary: 0.0 / Esophagus: 0.0, 0.0, 0.0, 0.0, 0.0 / Heart-Ventricle: 0.0, 0.0 / Liver: 0.0, 0.0683101519986269, 0.0, 0.0, 0.0, 0.0, 0.0 / Lung: 0.0, 0.0, 0.0, 0.0, 0.0, 0.0 / Muscle-Skeletal: 0.0, 0.0, 0.0, 0.0 / Nerve: 0.0, 0.0, 0.0, 0.0, 0.0, 0.0, 0.0 / Pituitary: 0.0, 0.0, 0.0 / Skin: …
hsa-miR-1827	114	ENSG00000048544.6, ENSG00000079308.19, ENSG00000107562.16, ENSG00000114698.15, ENSG00000119878.6, ENSG00000119927.14, ENSG00000122679.8, ENSG00000137959.17, ENSG00000144674.16, ENSG00000156453.14, ENSG00000157978.12, ENSG00000164167.12, ENSG00000165092.13, ENSG00000168874.13, ENSG00000169252.6, ENSG00000182700.5, ENSG00000196378.13, ENSG00000196605.7, ENSG00000198598.7, ENSG00000274248.1, ENSG000…	23	Adipose-Subcut, Adipose-Visceral, Artery-Aorta, Artery-Coronary, Artery-Tibial, Brain-Cerebellum, Brain-Cortex, Breast-Mammary, Colon-Sigmoid, Esophagus-Gastro, Esophagus-Mucosa, Esophagus-Muscle, Heart-Atrial-App, Heart-L-Ventricle, Liver, Lung, Muscle-Skeletal, Nerve, Pituitary, Skin-Not-Exposed, Skin-Exposed, Testis, Thyroid	Adipose: 0.2101785863803383, 0.0904497432584037, 0.0737724975686429, 0.5023425741259214, 0.0261766372256282 / Artery: 0.0705827655449806, 0.0528484718573695, 0.2972500874224893, 0.0, 0.2799053360153596, 1.3857286577000785 / Brain-Cerebellum: 0.1989046604498541, 0.273263374063644 / Breast-Mammary: 0.0443356093905126 / Esophagus: 1.5494168842185156, 0.3438063197727578, 0.3836430640734488, 0.0898665…
hsa-miR-183-3p	59	ENSG00000107562.16, ENSG00000156453.14, ENSG00000157978.12, ENSG00000166166.13, ENSG00000168874.13, ENSG00000182700.5, ENSG00000129946.10, ENSG00000158604.15, ENSG00000171621.14, ENSG00000075426.12, ENSG00000133454.16, ENSG00000163909.8, ENSG00000167173.19, ENSG00000235374.2, ENSG00000073146.16, ENSG00000099624.8, ENSG00000117480.16, ENSG00000124493.14, ENSG00000132677.13, ENSG00000133519.12, ENS…	22	Adipose-Subcut, Adipose-Visceral, Artery-Aorta, Artery-Coronary, Artery-Tibial, Brain-Cerebellum, Brain-Cortex, Breast-Mammary, Colon-Sigmoid, Esophagus-Gastro, Esophagus-Mucosa, Esophagus-Muscle, Heart-Atrial-App, Liver, Lung, Muscle-Skeletal, Nerve, Pituitary, Skin-Not-Exposed, Skin-Exposed, Testis, Thyroid	Adipose: 0.0788169698926268, 0.5728483739698905, 0.9221562196080364, 0.9544508908392508, 4.999737710094999 / Artery: 0.2823310621799226, 0.6606058982171198, 1.0403753059787124, 0.7475102489261455, 0.4398512423098508, 0.9007236275050508 / Brain-Cerebellum: 0.0852448544785089, 0.0 / Breast-Mammary: 0.3990204845146135 / Esophagus: 8.473373585570009, 1.468990639029056, 1.4648189719168043, 0.059911014…
hsa-miR-183-5p	18	ENSG00000144674.16, ENSG00000229246.2, ENSG00000079308.19, ENSG00000235374.2, ENSG00000148513.18, ENSG00000112679.14, ENSG00000101439.9, ENSG00000142623.11, ENSG00000079557.5, ENSG00000196620.10, ENSG00000204099.12, ENSG00000257027.1, ENSG00000287811.1, ENSG00000175906.5, ENSG00000261150.3, ENSG00000182700.5, ENSG00000254372.1, ENSG00000112584.14	16	Adipose-Subcut, Artery-Aorta, Artery-Coronary, Artery-Tibial, Breast-Mammary, Colon-Sigmoid, Esophagus-Gastro, Esophagus-Mucosa, Esophagus-Muscle, Liver, Nerve, Pituitary, Skin-Not-Exposed, Skin-Exposed, Testis, Thyroid	Adipose: 6.988437997146248, 13.808660804116304, 25.59905665631909, 21.299325142939068, 148.31682652040976 / Artery: 2.717436473481756, 29.18556858323236, 39.48471994595399, 83.64639685483567, 7.637417025561955, 20.78592986550117 / Breast-Mammary: 6.2069853146717655 / Esophagus: 352.34708332681686, 42.10064661217316, 39.89887866363868, 5.272169299660908, 4.47420315081056 / Liver: 21.51129082860366…
hsa-miR-185-3p	17	ENSG00000166166.13, ENSG00000176845.13, ENSG00000235374.2, ENSG00000073146.16, ENSG00000099624.8, ENSG00000127415.13, ENSG00000141933.9, ENSG00000148734.8, ENSG00000164853.9, ENSG00000167522.16, ENSG00000167526.14, ENSG00000284874.1, ENSG00000162576.17, ENSG00000225614.4, ENSG00000129946.10, ENSG00000079313.15, ENSG00000238227.8	19	Adipose-Subcut, Adipose-Visceral, Artery-Aorta, Artery-Coronary, Artery-Tibial, Brain-Cerebellum, Brain-Cortex, Breast-Mammary, Colon-Sigmoid, Esophagus-Gastro, Esophagus-Mucosa, Esophagus-Muscle, Lung, Nerve, Pituitary, Skin-Not-Exposed, Skin-Exposed, Testis, Thyroid	Adipose: 0.91953131541398, 1.7788449507486073, 1.3647912050198938, 2.0596045539162784, 1.6229515079889525 / Artery: 0.4940793588148646, 0.8719997856465981, 1.4367087558753648, 1.495020497852291, 0.8397160080460788, 1.662874389240094 / Brain-Cerebellum: 2.0174615559913778, 1.3055916760818551 / Breast-Mammary: 0.6650341408576892 / Esophagus: 1.2104819407957157, 0.7501228795041988, 3.208651081341572…
hsa-miR-185-5p	32	ENSG00000107562.16, ENSG00000157978.12, ENSG00000166166.13, ENSG00000177706.9, ENSG00000163909.8, ENSG00000167173.19, ENSG00000235374.2, ENSG00000073146.16, ENSG00000099624.8, ENSG00000101210.13, ENSG00000104142.11, ENSG00000108010.12, ENSG00000124493.14, ENSG00000136213.10, ENSG00000218672.1, ENSG00000284874.1, ENSG00000148513.18, ENSG00000179403.12, ENSG00000268388.6, ENSG00000142623.11, ENSG00…	20	Adipose-Subcut, Adipose-Visceral, Artery-Aorta, Artery-Coronary, Artery-Tibial, Brain-Cerebellum, Brain-Cortex, Breast-Mammary, Colon-Sigmoid, Esophagus-Gastro, Esophagus-Mucosa, Esophagus-Muscle, Lung, Muscle-Skeletal, Nerve, Pituitary, Skin-Not-Exposed, Skin-Exposed, Testis, Thyroid	Adipose: 513.4137418805713, 541.8542619466775, 386.5678872596888, 1308.3512343109626, 489.9481189520844 / Artery: 542.0403480026789, 554.0501668346983, 698.5872471240867, 1077.9097789515015, 556.0519432327986, 1041.860091291804 / Brain-Cerebellum: 346.86131287305284, 495.8212109399231 / Breast-Mammary: 601.0578565071795 / Esophagus: 425.1212576074552, 545.1205475596971, 1994.0022638428447, 197.01…
hsa-miR-186-3p	116	ENSG00000102870.6, ENSG00000107562.16, ENSG00000112679.14, ENSG00000119927.14, ENSG00000144674.16, ENSG00000156453.14, ENSG00000157978.12, ENSG00000158604.15, ENSG00000164167.12, ENSG00000165092.13, ENSG00000181396.13, ENSG00000182700.5, ENSG00000169252.6, ENSG00000075426.12, ENSG00000079308.19, ENSG00000133454.16, ENSG00000141753.7, ENSG00000163909.8, ENSG00000167173.19, ENSG00000176678.6, ENSG0…	23	Adipose-Subcut, Adipose-Visceral, Artery-Aorta, Artery-Coronary, Artery-Tibial, Brain-Cerebellum, Brain-Cortex, Breast-Mammary, Colon-Sigmoid, Esophagus-Gastro, Esophagus-Mucosa, Esophagus-Muscle, Heart-Atrial-App, Heart-L-Ventricle, Liver, Lung, Muscle-Skeletal, Nerve, Pituitary, Skin-Not-Exposed, Skin-Exposed, Testis, Thyroid	Adipose: 20.88649702154612, 9.828872100746544, 10.10683216690408, 6.078345146923647, 6.675042492535208 / Artery: 6.705362726773162, 9.790179411577718, 30.79015488884617, 3.849677781969649, 24.471723663057155, 13.302995113920751 / Brain-Cerebellum: 17.787759634515528, 14.118607659954948 / Breast-Mammary: 11.52725844153328 / Esophagus: 14.0415905132303, 8.376372154463553, 9.695706528401708, 8.02807…
hsa-miR-187-3p	32	ENSG00000107562.16, ENSG00000157978.12, ENSG00000166166.13, ENSG00000177706.9, ENSG00000163909.8, ENSG00000167173.19, ENSG00000235374.2, ENSG00000073146.16, ENSG00000099624.8, ENSG00000101210.13, ENSG00000104142.11, ENSG00000108010.12, ENSG00000124493.14, ENSG00000136213.10, ENSG00000218672.1, ENSG00000284874.1, ENSG00000148513.18, ENSG00000179403.12, ENSG00000268388.6, ENSG00000142623.11, ENSG00…	20	Adipose-Subcut, Adipose-Visceral, Artery-Aorta, Artery-Coronary, Artery-Tibial, Brain-Cerebellum, Brain-Cortex, Breast-Mammary, Colon-Sigmoid, Esophagus-Gastro, Esophagus-Mucosa, Esophagus-Muscle, Lung, Muscle-Skeletal, Nerve, Pituitary, Skin-Not-Exposed, Skin-Exposed, Testis, Thyroid	Adipose: 2.600960006456686, 2.89439178426892, 2.6558099124711445, 3.1647582169933046, 4.52855824003369 / Artery: 2.9997675356616766, 1.4136966221846363, 4.830313920615452, 3.625424707291805, 3.958661180788656, 1.0392964932750588 / Brain-Cerebellum: 55.01134609013109, 53.77215949630151 / Breast-Mammary: 5.009923861127925 / Esophagus: 20.43293516063168, 193.8442541118767, 2.1972284578752066, 432.64…
hsa-miR-188-3p	68	ENSG00000107562.16, ENSG00000112679.14, ENSG00000156453.14, ENSG00000160789.23, ENSG00000166166.13, ENSG00000182700.5, ENSG00000272783.1, ENSG00000181396.13, ENSG00000198355.5, ENSG00000075426.12, ENSG00000167173.19, ENSG00000174775.17, ENSG00000182492.16, ENSG00000261039.3, ENSG00000235374.2, ENSG00000073146.16, ENSG00000099624.8, ENSG00000117480.16, ENSG00000124493.14, ENSG00000127415.13, ENSG0…	22	Adipose-Subcut, Adipose-Visceral, Artery-Aorta, Artery-Coronary, Artery-Tibial, Brain-Cerebellum, Brain-Cortex, Breast-Mammary, Colon-Sigmoid, Esophagus-Gastro, Esophagus-Mucosa, Esophagus-Muscle, Heart-Atrial-App, Liver, Lung, Muscle-Skeletal, Nerve, Pituitary, Skin-Not-Exposed, Skin-Exposed, Testis, Thyroid	Adipose: 5.438370922591253, 7.145529717413898, 4.241918610196969, 4.169443365245146, 3.32443292765479 / Artery: 1.1646156314921807, 3.2898173731212568, 5.375272414223348, 1.0465143484966035, 5.478147290586324, 1.2471557919300706 / Brain-Cerebellum: 5.825065056031443, 4.341851387900122 / Breast-Mammary: 4.7882458141753625 / Esophagus: 3.340930156596175, 4.563247516983877, 5.475632823593769, 0.8087…
hsa-miR-188-5p	169	ENSG00000079308.19, ENSG00000107562.16, ENSG00000112679.14, ENSG00000117266.16, ENSG00000119927.14, ENSG00000130522.6, ENSG00000140332.17, ENSG00000148308.18, ENSG00000156453.14, ENSG00000157978.12, ENSG00000158604.15, ENSG00000160789.23, ENSG00000166166.13, ENSG00000168874.13, ENSG00000181396.13, ENSG00000182700.5, ENSG00000184634.16, ENSG00000272783.1, ENSG00000277494.2, ENSG00000169252.6, ENSG…	23	Adipose-Subcut, Adipose-Visceral, Artery-Aorta, Artery-Coronary, Artery-Tibial, Brain-Cerebellum, Brain-Cortex, Breast-Mammary, Colon-Sigmoid, Esophagus-Gastro, Esophagus-Mucosa, Esophagus-Muscle, Heart-Atrial-App, Heart-L-Ventricle, Liver, Lung, Muscle-Skeletal, Nerve, Pituitary, Skin-Not-Exposed, Skin-Exposed, Testis, Thyroid	Adipose: 76.71518402882347, 177.52269610182708, 60.19835801601262, 77.05935087091635, 62.35274987144653 / Artery: 18.880889783282324, 50.060714966893336, 55.80870391357236, 37.26338590896835, 71.93567135594742, 41.50257329811736 / Brain-Cerebellum: 148.04189727767718, 48.06399123808318 / Breast-Mammary: 106.8488186311354 / Esophagus: 73.54888272274769, 53.44625516467416, 85.72678649932156, 19.620…
hsa-miR-18a-3p	34	ENSG00000157978.12, ENSG00000166166.13, ENSG00000176720.6, ENSG00000176845.13, ENSG00000186827.11, ENSG00000181396.13, ENSG00000198355.5, ENSG00000182492.16, ENSG00000196924.19, ENSG00000272512.1, ENSG00000235374.2, ENSG00000073146.16, ENSG00000078808.19, ENSG00000099624.8, ENSG00000101199.13, ENSG00000101210.13, ENSG00000124493.14, ENSG00000162576.17, ENSG00000225614.4, ENSG00000179403.12, ENSG0…	23	Adipose-Subcut, Adipose-Visceral, Artery-Aorta, Artery-Coronary, Artery-Tibial, Brain-Cerebellum, Brain-Cortex, Breast-Mammary, Colon-Sigmoid, Esophagus-Gastro, Esophagus-Mucosa, Esophagus-Muscle, Heart-Atrial-App, Heart-L-Ventricle, Liver, Lung, Muscle-Skeletal, Nerve, Pituitary, Skin-Not-Exposed, Skin-Exposed, Testis, Thyroid	Adipose: 1.1297099017943182, 1.0250970902619094, 1.8811986880003944, 2.160073068741462, 5.785036826863848 / Artery: 0.1411655310899613, 1.1890906167908155, 1.5853337995866092, 2.952665483258275, 0.7197565783252103, 0.970010060390055 / Brain-Cerebellum: 0.4262242723925446, 0.1518129855909134 / Breast-Mammary: 0.7537053596387144 / Esophagus: 2.80831810264606, 0.7501228795041988, 4.115443778242451, …
hsa-miR-18a-5p	90	ENSG00000010244.19, ENSG00000107562.16, ENSG00000114738.11, ENSG00000119878.6, ENSG00000119927.14, ENSG00000132635.17, ENSG00000144674.16, ENSG00000156453.14, ENSG00000157978.12, ENSG00000230795.3, ENSG00000273142.1, ENSG00000128274.17, ENSG00000169252.6, ENSG00000261578.1, ENSG00000075426.12, ENSG00000240857.2, ENSG00000279302.3, ENSG00000254860.6, ENSG00000119938.9, ENSG00000176678.6, ENSG00000…	23	Adipose-Subcut, Adipose-Visceral, Artery-Aorta, Artery-Coronary, Artery-Tibial, Brain-Cerebellum, Brain-Cortex, Breast-Mammary, Colon-Sigmoid, Esophagus-Gastro, Esophagus-Mucosa, Esophagus-Muscle, Heart-Atrial-App, Heart-L-Ventricle, Liver, Lung, Muscle-Skeletal, Nerve, Pituitary, Skin-Not-Exposed, Skin-Exposed, Testis, Thyroid	Adipose: 206.71063970506268, 368.1907548905422, 358.20236194454566, 674.7967798233502, 1099.2878802902592 / Artery: 22.72765050548377, 390.3123889026032, 320.8814693725772, 784.7736348351139, 125.197658152013, 585.0546392809731 / Brain-Cerebellum: 73.67996922092455, 24.22935250030977 / Breast-Mammary: 226.68797081369095 / Esophagus: 441.82590839043615, 305.4562875581056, 1421.2929224655622, 112.3…
hsa-miR-18b-3p	4	ENSG00000007392.17, ENSG00000073146.16, ENSG00000099624.8, ENSG00000162576.17	21	Adipose-Subcut, Adipose-Visceral, Artery-Coronary, Artery-Tibial, Brain-Cerebellum, Brain-Cortex, Breast-Mammary, Colon-Sigmoid, Esophagus-Gastro, Esophagus-Mucosa, Esophagus-Muscle, Heart-L-Ventricle, Liver, Lung, Muscle-Skeletal, Nerve, Pituitary, Skin-Not-Exposed, Skin-Exposed, Testis, Thyroid	Adipose: 0.0262723232975422, 0.0904497432584037, 0.0, 0.0502342574125921, 0.0 / Artery: 0.0, 0.0132121179643423, 0.0495416812370815, 0.0747510248926145, 0.0, 0.0 / Brain-Cerebellum: 0.0, 0.0 / Breast-Mammary: 0.0 / Esophagus: 0.0, 0.1250204799173664, 0.0697532843769906, 0.0299555073844369, 0.0 / Heart-Ventricle: 0.0, 0.0262057906673579 / Liver: 0.0, 0.0, 0.2852684066665958, 0.0337274464144233, 0.…
hsa-miR-18b-5p	378	ENSG00000010244.19, ENSG00000048544.6, ENSG00000068001.14, ENSG00000075426.12, ENSG00000079308.19, ENSG00000092931.11, ENSG00000100034.14, ENSG00000100307.13, ENSG00000105127.10, ENSG00000105953.15, ENSG00000106153.13, ENSG00000107562.16, ENSG00000108349.17, ENSG00000109919.10, ENSG00000110455.14, ENSG00000112679.14, ENSG00000114738.11, ENSG00000117266.16, ENSG00000117480.16, ENSG00000119878.6, E…	23	Adipose-Subcut, Adipose-Visceral, Artery-Aorta, Artery-Coronary, Artery-Tibial, Brain-Cerebellum, Brain-Cortex, Breast-Mammary, Colon-Sigmoid, Esophagus-Gastro, Esophagus-Mucosa, Esophagus-Muscle, Heart-Atrial-App, Heart-L-Ventricle, Liver, Lung, Muscle-Skeletal, Nerve, Pituitary, Skin-Not-Exposed, Skin-Exposed, Testis, Thyroid	Adipose: 13.950603670994957, 38.4411408848216, 34.968163847536744, 77.81286473210524, 91.90617329918084 / Artery: 1.4469466936721032, 43.96992858533149, 37.60213605894489, 114.14481501102242, 10.436470385715552, 90.1416491833901 / Brain-Cerebellum: 11.877449724005576, 7.438836293954755 / Breast-Mammary: 21.813119820132204 / Esophagus: 28.809470190938036, 29.598598620436512, 203.2610706745509, 11.…
hsa-miR-1908-3p	18	ENSG00000068001.14, ENSG00000152926.15, ENSG00000235374.2, ENSG00000099624.8, ENSG00000114491.14, ENSG00000127415.13, ENSG00000148734.8, ENSG00000164853.9, ENSG00000167522.16, ENSG00000284874.1, ENSG00000225614.4, ENSG00000167528.13, ENSG00000025423.11, ENSG00000178381.12, ENSG00000100034.14, ENSG00000155380.13, ENSG00000180777.14, ENSG00000238227.8	21	Adipose-Subcut, Adipose-Visceral, Artery-Aorta, Artery-Coronary, Artery-Tibial, Brain-Cerebellum, Brain-Cortex, Breast-Mammary, Colon-Sigmoid, Esophagus-Gastro, Esophagus-Mucosa, Esophagus-Muscle, Liver, Lung, Muscle-Skeletal, Nerve, Pituitary, Skin-Not-Exposed, Skin-Exposed, Testis, Thyroid	Adipose: 0.1050892931901691, 0.0602998288389358, 0.1106587463529643, 0.0, 0.8114757539944762 / Artery: 0.0, 0.0264242359286848, 0.0, 0.0373755124463072, 0.1599459062944912, 0.0 / Brain-Cerebellum: 0.0284149514928363, 0.0303625971181826 / Breast-Mammary: 0.0 / Esophagus: 0.1452578328954858, 0.0312551199793416, 0.1395065687539813, 0.0, 0.0639171878687222 / Liver: 0.0239546668469974, 0.1024652279979…
hsa-miR-1909-3p	26	ENSG00000107562.16, ENSG00000157978.12, ENSG00000166166.13, ENSG00000176845.13, ENSG00000235374.2, ENSG00000073146.16, ENSG00000124493.14, ENSG00000160932.11, ENSG00000078808.19, ENSG00000225614.4, ENSG00000148513.18, ENSG00000179403.12, ENSG00000268388.6, ENSG00000142623.11, ENSG00000116962.15, ENSG00000144120.13, ENSG00000175906.5, ENSG00000186350.12, ENSG00000261150.3, ENSG00000013810.20, ENSG…	20	Adipose-Subcut, Adipose-Visceral, Artery-Aorta, Artery-Coronary, Artery-Tibial, Brain-Cerebellum, Brain-Cortex, Breast-Mammary, Colon-Sigmoid, Esophagus-Gastro, Esophagus-Mucosa, Esophagus-Muscle, Liver, Lung, Nerve, Pituitary, Skin-Not-Exposed, Skin-Exposed, Testis, Thyroid	Adipose: 0.1050892931901691, 0.0, 0.0, 0.0, 0.1308831861281413 / Artery: 0.0, 0.0528484718573695, 0.0, 0.0, 0.0, 0.0692864328850039 / Brain-Cerebellum: 0.0568299029856726, 0.1518129855909134 / Breast-Mammary: 0.0 / Esophagus: 0.1452578328954858, 0.0625102399586832, 0.0, 0.0, 0.0 / Liver: 0.0479093336939948, 0.0683101519986269, 0.0633929792592435, 0.0674548928288467, 0.0, 0.0, 0.0558599847139151 /…
hsa-miR-1909-5p	16	ENSG00000068001.14, ENSG00000099624.8, ENSG00000146676.10, ENSG00000148734.8, ENSG00000164853.9, ENSG00000167528.13, ENSG00000106003.13, ENSG00000271952.2, ENSG00000025423.11, ENSG00000178381.12, ENSG00000155380.13, ENSG00000251493.5, ENSG00000261150.3, ENSG00000122257.20, ENSG00000180777.14, ENSG00000238227.8	21	Adipose-Subcut, Adipose-Visceral, Artery-Aorta, Artery-Coronary, Brain-Cerebellum, Brain-Cortex, Breast-Mammary, Colon-Sigmoid, Esophagus-Gastro, Esophagus-Mucosa, Esophagus-Muscle, Heart-Atrial-App, Liver, Lung, Muscle-Skeletal, Nerve, Pituitary, Skin-Not-Exposed, Skin-Exposed, Testis, Thyroid	Adipose: 0.0788169698926268, 0.0904497432584037, 0.0368862487843214, 0.0502342574125921, 0.0523532744512565 / Artery: 0.0352913827724903, 0.0528484718573695, 0.0247708406185407, 0.0, 0.0, 0.0 / Brain-Cerebellum: 0.5682990298567262, 0.1518129855909134 / Breast-Mammary: 0.0 / Esophagus: 0.0484192776318286, 0.0, 0.0348766421884953, 0.0, 0.0639171878687222 / Heart-Atrial-App: 0.1541241166906053 / Liv…
hsa-miR-190a-3p	241	ENSG00000010244.19, ENSG00000100034.14, ENSG00000101901.12, ENSG00000102390.11, ENSG00000107562.16, ENSG00000110455.14, ENSG00000114698.15, ENSG00000119878.6, ENSG00000119927.14, ENSG00000131263.13, ENSG00000133142.18, ENSG00000136932.14, ENSG00000137959.17, ENSG00000140332.17, ENSG00000144674.16, ENSG00000147224.13, ENSG00000154262.13, ENSG00000155313.15, ENSG00000155970.12, ENSG00000164167.12, …	23	Adipose-Subcut, Adipose-Visceral, Artery-Aorta, Artery-Coronary, Artery-Tibial, Brain-Cerebellum, Brain-Cortex, Breast-Mammary, Colon-Sigmoid, Esophagus-Gastro, Esophagus-Mucosa, Esophagus-Muscle, Heart-Atrial-App, Heart-L-Ventricle, Liver, Lung, Muscle-Skeletal, Nerve, Pituitary, Skin-Not-Exposed, Skin-Exposed, Testis, Thyroid	Adipose: 191.68287077886848, 79.11337543668381, 215.6738966419276, 68.01718453664976, 29.78901316276497 / Artery: 8.011143889355305, 29.75368965569908, 87.01996309293374, 21.490919656626684, 70.41618524614975, 22.58737712051128 / Brain-Cerebellum: 24.72100779876759, 19.18916137869145 / Breast-Mammary: 46.50805425064773 / Esophagus: 28.47053524751524, 34.536907577172485, 213.7938166154765, 8.47740…
hsa-miR-190a-5p	143	ENSG00000079308.19, ENSG00000102390.11, ENSG00000107562.16, ENSG00000110455.14, ENSG00000114698.15, ENSG00000119878.6, ENSG00000119927.14, ENSG00000119938.9, ENSG00000122679.8, ENSG00000133142.18, ENSG00000137959.17, ENSG00000144674.16, ENSG00000155970.12, ENSG00000157978.12, ENSG00000164167.12, ENSG00000165092.13, ENSG00000168229.4, ENSG00000169252.6, ENSG00000182700.5, ENSG00000229246.2, ENSG00…	23	Adipose-Subcut, Adipose-Visceral, Artery-Aorta, Artery-Coronary, Artery-Tibial, Brain-Cerebellum, Brain-Cortex, Breast-Mammary, Colon-Sigmoid, Esophagus-Gastro, Esophagus-Mucosa, Esophagus-Muscle, Heart-Atrial-App, Heart-L-Ventricle, Liver, Lung, Muscle-Skeletal, Nerve, Pituitary, Skin-Not-Exposed, Skin-Exposed, Testis, Thyroid	Adipose: 457.19097002383086, 280.93690256060205, 393.46561578235696, 295.3271993286292, 89.94292550725874 / Artery: 129.97816275108187, 126.28142350318464, 350.60647811482613, 88.91634410976498, 318.1324076197431, 302.01956094573205 / Brain-Cerebellum: 175.49074041975703, 171.5183111206139 / Breast-Mammary: 291.3736249144489 / Esophagus: 100.76051675183535, 157.46329445592306, 620.6996010286517, …
hsa-miR-190b-3p	53	ENSG00000010244.19, ENSG00000107562.16, ENSG00000114698.15, ENSG00000119878.6, ENSG00000144674.16, ENSG00000155970.12, ENSG00000164167.12, ENSG00000165092.13, ENSG00000229246.2, ENSG00000169252.6, ENSG00000172403.11, ENSG00000176678.6, ENSG00000240857.2, ENSG00000115165.10, ENSG00000268521.1, ENSG00000101290.14, ENSG00000119938.9, ENSG00000232611.1, ENSG00000235374.2, ENSG00000075340.23, ENSG0000…	23	Adipose-Subcut, Adipose-Visceral, Artery-Aorta, Artery-Coronary, Artery-Tibial, Brain-Cerebellum, Brain-Cortex, Breast-Mammary, Colon-Sigmoid, Esophagus-Gastro, Esophagus-Mucosa, Esophagus-Muscle, Heart-Atrial-App, Heart-L-Ventricle, Liver, Lung, Muscle-Skeletal, Nerve, Pituitary, Skin-Not-Exposed, Skin-Exposed, Testis, Thyroid	Adipose: 0.2364509096778805, 0.0, 0.1106587463529643, 0.2009370296503685, 0.0261766372256282 / Artery: 0.0, 0.1056969437147391, 0.2477084061854077, 0.149502049785229, 0.1199594297208684, 0.1385728657700078 / Brain-Cerebellum: 0.0568299029856726, 0.0 / Breast-Mammary: 0.0 / Esophagus: 0.2905156657909717, 1.0939291992769566, 0.802162770335393, 0.0299555073844369, 0.0 / Heart-Atrial-App: 0.539434408…
hsa-miR-190b-5p	68	ENSG00000079308.19, ENSG00000107562.16, ENSG00000119927.14, ENSG00000144674.16, ENSG00000156453.14, ENSG00000157978.12, ENSG00000158604.15, ENSG00000176845.13, ENSG00000279805.1, ENSG00000169252.6, ENSG00000075426.12, ENSG00000133454.16, ENSG00000163909.8, ENSG00000176678.6, ENSG00000240857.2, ENSG00000101290.14, ENSG00000168874.13, ENSG00000235374.2, ENSG00000100360.15, ENSG00000112139.17, ENSG0…	23	Adipose-Subcut, Adipose-Visceral, Artery-Aorta, Artery-Coronary, Artery-Tibial, Brain-Cerebellum, Brain-Cortex, Breast-Mammary, Colon-Sigmoid, Esophagus-Gastro, Esophagus-Mucosa, Esophagus-Muscle, Heart-Atrial-App, Heart-L-Ventricle, Liver, Lung, Muscle-Skeletal, Nerve, Pituitary, Skin-Not-Exposed, Skin-Exposed, Testis, Thyroid	Adipose: 6.226540621517521, 2.8039420410105165, 5.348506073726611, 5.324831285734767, 3.7170824860392138 / Artery: 6.5641971956832, 2.0875146383660983, 4.359667948863176, 3.2516695828287325, 6.0379579626170425, 4.087899540215231 / Brain-Cerebellum: 1.0513532052349437, 2.2771947838637008 / Breast-Mammary: 5.275937517471001 / Esophagus: 11.136433855320584, 47.25774140876453, 22.007161220940567, 1.6…
hsa-miR-191-5p	62	ENSG00000079308.19, ENSG00000107562.16, ENSG00000110455.14, ENSG00000112679.14, ENSG00000119878.6, ENSG00000137959.17, ENSG00000144674.16, ENSG00000157978.12, ENSG00000164167.12, ENSG00000165092.13, ENSG00000182700.5, ENSG00000215105.4, ENSG00000169252.6, ENSG00000254838.5, ENSG00000163909.8, ENSG00000176678.6, ENSG00000240857.2, ENSG00000101290.14, ENSG00000119938.9, ENSG00000158604.15, ENSG0000…	23	Adipose-Subcut, Adipose-Visceral, Artery-Aorta, Artery-Coronary, Artery-Tibial, Brain-Cerebellum, Brain-Cortex, Breast-Mammary, Colon-Sigmoid, Esophagus-Gastro, Esophagus-Mucosa, Esophagus-Muscle, Heart-Atrial-App, Heart-L-Ventricle, Liver, Lung, Muscle-Skeletal, Nerve, Pituitary, Skin-Not-Exposed, Skin-Exposed, Testis, Thyroid	Adipose: 6417.487867244059, 3077.8540135113826, 7487.35520948549, 6945.287961350164, 2728.757370948393 / Artery: 6053.177973137542, 3471.140480063892, 3551.816523770705, 2270.487630088275, 4699.730551127609, 4193.145631767552 / Brain-Cerebellum: 2971.2094028484285, 4081.826106180007 / Breast-Mammary: 5462.67910422384 / Esophagus: 3538.2871322235087, 3353.611863543397, 5847.243446112188, 1807.0360…
hsa-miR-1910-3p	140	ENSG00000010244.19, ENSG00000048544.6, ENSG00000074660.16, ENSG00000079308.19, ENSG00000100034.14, ENSG00000107562.16, ENSG00000109919.10, ENSG00000110455.14, ENSG00000112679.14, ENSG00000119878.6, ENSG00000135862.6, ENSG00000136932.14, ENSG00000140332.17, ENSG00000144674.16, ENSG00000156453.14, ENSG00000157978.12, ENSG00000164167.12, ENSG00000176845.13, ENSG00000182700.5, ENSG00000185347.18, ENS…	23	Adipose-Subcut, Adipose-Visceral, Artery-Aorta, Artery-Coronary, Artery-Tibial, Brain-Cerebellum, Brain-Cortex, Breast-Mammary, Colon-Sigmoid, Esophagus-Gastro, Esophagus-Mucosa, Esophagus-Muscle, Heart-Atrial-App, Heart-L-Ventricle, Liver, Lung, Muscle-Skeletal, Nerve, Pituitary, Skin-Not-Exposed, Skin-Exposed, Testis, Thyroid	Adipose: 0.2101785863803383, 0.1507495720973396, 0.2582037414902501, 0.4521083167133293, 0.5235327445125654 / Artery: 0.0, 0.0660605898217119, 0.0247708406185407, 0.0373755124463072, 0.1999323828681139, 0.0 / Brain-Cerebellum: 0.0284149514928363, 0.2429007769454614 / Breast-Mammary: 0.4876917032956387 / Esophagus: 0.0, 0.1250204799173664, 0.0697532843769906, 0.1497775369221848, 0.0639171878687222…
hsa-miR-1911-3p	90	ENSG00000079308.19, ENSG00000107562.16, ENSG00000117480.16, ENSG00000140332.17, ENSG00000157978.12, ENSG00000166166.13, ENSG00000168874.13, ENSG00000176845.13, ENSG00000182700.5, ENSG00000185347.18, ENSG00000128274.17, ENSG00000128965.13, ENSG00000163909.8, ENSG00000177706.9, ENSG00000198355.5, ENSG00000261578.1, ENSG00000133454.16, ENSG00000141753.7, ENSG00000167173.19, ENSG00000176678.6, ENSG00…	23	Adipose-Subcut, Adipose-Visceral, Artery-Aorta, Artery-Coronary, Artery-Tibial, Brain-Cerebellum, Brain-Cortex, Breast-Mammary, Colon-Sigmoid, Esophagus-Gastro, Esophagus-Mucosa, Esophagus-Muscle, Heart-Atrial-App, Heart-L-Ventricle, Liver, Lung, Muscle-Skeletal, Nerve, Pituitary, Skin-Not-Exposed, Skin-Exposed, Testis, Thyroid	Adipose: 0.0, 0.0, 0.0, 0.0, 0.0 / Artery: 0.0, 0.0, 0.0, 0.0, 0.0, 0.0 / Brain-Cerebellum: 0.0, 0.0303625971181826 / Breast-Mammary: 0.0 / Esophagus: 0.0, 0.0, 0.0, 0.0, 0.0 / Heart-Atrial-App: 0.0 / Heart-Ventricle: 0.0, 0.0 / Liver: 0.0, 0.0, 0.0, 0.0, 0.0, 0.0, 0.0 / Lung: 0.0, 0.0, 0.0, 0.0, 0.0, 0.0 / Muscle-Skeletal: 0.0, 0.0, 0.0, 0.0 / Nerve: 0.0, 0.0, 0.0, 0.0, 0.0, 0.0, 0.0 / Pituitary…
hsa-miR-1912-3p	88	ENSG00000100284.22, ENSG00000107562.16, ENSG00000112679.14, ENSG00000128274.17, ENSG00000140332.17, ENSG00000156453.14, ENSG00000157978.12, ENSG00000160789.23, ENSG00000166166.13, ENSG00000182700.5, ENSG00000272783.1, ENSG00000160233.8, ENSG00000159733.14, ENSG00000167173.19, ENSG00000176678.6, ENSG00000240857.2, ENSG00000261039.3, ENSG00000117266.16, ENSG00000235374.2, ENSG00000073146.16, ENSG00…	23	Adipose-Subcut, Adipose-Visceral, Artery-Aorta, Artery-Coronary, Artery-Tibial, Brain-Cerebellum, Brain-Cortex, Breast-Mammary, Colon-Sigmoid, Esophagus-Gastro, Esophagus-Mucosa, Esophagus-Muscle, Heart-Atrial-App, Heart-L-Ventricle, Liver, Lung, Muscle-Skeletal, Nerve, Pituitary, Skin-Not-Exposed, Skin-Exposed, Testis, Thyroid	Adipose: 0.0525446465950845, 0.0301499144194679, 0.0, 0.0, 0.0523532744512565 / Artery: 0.0, 0.0, 0.0, 0.1121265373389218, 0.0, 0.2078592986550117 / Brain-Cerebellum: 0.4262242723925446, 0.182175582709096 / Breast-Mammary: 0.0 / Esophagus: 0.0, 0.0, 1.1160525500318508, 0.0898665221533109, 0.0 / Heart-Atrial-App: 0.231186175035908 / Heart-Ventricle: 0.0, 0.0786173720020739 / Liver: 0.0, 0.10246522…
hsa-miR-1912-5p	26	ENSG00000074660.16, ENSG00000132635.17, ENSG00000157978.12, ENSG00000176845.13, ENSG00000254860.6, ENSG00000261039.3, ENSG00000160087.21, ENSG00000073146.16, ENSG00000099624.8, ENSG00000127415.13, ENSG00000164853.9, ENSG00000177238.14, ENSG00000225614.4, ENSG00000272512.1, ENSG00000129946.10, ENSG00000129991.13, ENSG00000160255.18, ENSG00000158050.5, ENSG00000175906.5, ENSG00000261150.3, ENSG0000…	23	Adipose-Subcut, Adipose-Visceral, Artery-Aorta, Artery-Coronary, Artery-Tibial, Brain-Cerebellum, Brain-Cortex, Breast-Mammary, Colon-Sigmoid, Esophagus-Gastro, Esophagus-Mucosa, Esophagus-Muscle, Heart-Atrial-App, Heart-L-Ventricle, Liver, Lung, Muscle-Skeletal, Nerve, Pituitary, Skin-Not-Exposed, Skin-Exposed, Testis, Thyroid	Adipose: 0.0, 0.0, 0.0, 0.0, 0.0 / Artery: 0.0, 0.0, 0.0, 0.0, 0.0, 0.0 / Brain-Cerebellum: 0.0, 0.0 / Breast-Mammary: 0.0 / Esophagus: 0.0, 0.0, 0.0, 0.0, 0.0 / Heart-Atrial-App: 0.0 / Heart-Ventricle: 0.0, 0.0 / Liver: 0.0, 0.0, 0.0, 0.0, 0.0, 0.0, 0.0 / Lung: 0.0, 0.0, 0.0, 0.0, 0.0, 0.0 / Muscle-Skeletal: 0.0, 0.0, 0.0, 0.0 / Nerve: 0.0595120151634234, 0.08565025847535, 0.0, 0.0, 0.0, 0.0, 0.…
hsa-miR-1914-5p	39	ENSG00000107562.16, ENSG00000112679.14, ENSG00000130522.6, ENSG00000157978.12, ENSG00000166166.13, ENSG00000176845.13, ENSG00000198355.5, ENSG00000182492.16, ENSG00000117266.16, ENSG00000235374.2, ENSG00000073146.16, ENSG00000078808.19, ENSG00000101199.13, ENSG00000117480.16, ENSG00000124493.14, ENSG00000225614.4, ENSG00000145506.14, ENSG00000148513.18, ENSG00000179403.12, ENSG00000268388.6, ENSG…	21	Adipose-Subcut, Adipose-Visceral, Artery-Aorta, Artery-Coronary, Artery-Tibial, Brain-Cerebellum, Brain-Cortex, Breast-Mammary, Colon-Sigmoid, Esophagus-Gastro, Esophagus-Mucosa, Esophagus-Muscle, Liver, Lung, Muscle-Skeletal, Nerve, Pituitary, Skin-Not-Exposed, Skin-Exposed, Testis, Thyroid	Adipose: 0.0, 0.0602998288389358, 0.0, 0.0, 0.0261766372256282 / Artery: 0.0, 0.0132121179643423, 0.0, 0.0, 0.0, 0.0 / Brain-Cerebellum: 0.0284149514928363, 0.0303625971181826 / Breast-Mammary: 0.0 / Esophagus: 0.0484192776318286, 0.0, 0.0, 0.0, 0.0 / Liver: 0.0, 0.0683101519986269, 0.0950894688888652, 0.0, 0.0, 0.0, 0.0279299923569575 / Lung: 0.0, 0.0315100286337932, 0.0319209901865619, 0.029437…
hsa-miR-1915-3p	3	ENSG00000177283.8, ENSG00000164853.9, ENSG00000261150.3	20	Adipose-Subcut, Adipose-Visceral, Artery-Aorta, Artery-Coronary, Artery-Tibial, Brain-Cerebellum, Brain-Cortex, Breast-Mammary, Colon-Sigmoid, Esophagus-Gastro, Esophagus-Muscle, Heart-Atrial-App, Heart-L-Ventricle, Lung, Muscle-Skeletal, Nerve, Pituitary, Skin-Not-Exposed, Skin-Exposed, Thyroid	Adipose: 0.0, 0.0602998288389358, 0.0, 0.1004685148251842, 0.1832364605793978 / Artery: 0.0, 0.0, 0.0247708406185407, 0.0, 0.0, 0.0 / Brain-Cerebellum: 0.0, 0.0 / Breast-Mammary: 0.0 / Esophagus: 0.0, 0.0, 0.0, 0.0, 0.0 / Heart-Atrial-App: 0.0 / Heart-Ventricle: 0.0, 0.0 / Lung: 0.0296219244185342, 0.0, 0.0, 0.0, 0.0296725092628672, 0.0 / Muscle-Skeletal: 0.0, 0.053960188604529, 0.0, 0.0 / Nerve:…
hsa-miR-192-3p	35	ENSG00000107562.16, ENSG00000112679.14, ENSG00000157978.12, ENSG00000166166.13, ENSG00000169252.6, ENSG00000079308.19, ENSG00000133454.16, ENSG00000163909.8, ENSG00000158604.15, ENSG00000235374.2, ENSG00000117480.16, ENSG00000124493.14, ENSG00000279113.1, ENSG00000148513.18, ENSG00000179403.12, ENSG00000268388.6, ENSG00000078898.7, ENSG00000215559.8, ENSG00000233850.1, ENSG00000229980.5, ENSG0000…	20	Adipose-Subcut, Adipose-Visceral, Artery-Aorta, Artery-Coronary, Artery-Tibial, Brain-Cerebellum, Brain-Cortex, Breast-Mammary, Colon-Sigmoid, Esophagus-Gastro, Esophagus-Mucosa, Esophagus-Muscle, Liver, Lung, Nerve, Pituitary, Skin-Not-Exposed, Skin-Exposed, Testis, Thyroid	Adipose: 0.6042634358434725, 0.6331482028088263, 0.9221562196080364, 0.9544508908392508, 1.884717880245236 / Artery: 0.3529138277249033, 0.3831514209659295, 0.9165211028860084, 2.87791445836566, 1.2795672503559297, 0.9007236275050508 / Brain-Cerebellum: 9.320104089650313, 5.3134544956819685 / Breast-Mammary: 0.3546848751241009 / Esophagus: 0.3873542210546289, 6.344789355806348, 1.708955467236272,…
hsa-miR-192-5p	233	ENSG00000010244.19, ENSG00000048544.6, ENSG00000075426.12, ENSG00000079308.19, ENSG00000100034.14, ENSG00000105127.10, ENSG00000107562.16, ENSG00000109919.10, ENSG00000110455.14, ENSG00000119878.6, ENSG00000119927.14, ENSG00000122679.8, ENSG00000130303.14, ENSG00000130522.6, ENSG00000133142.18, ENSG00000136932.14, ENSG00000144674.16, ENSG00000147224.13, ENSG00000155970.12, ENSG00000156453.14, ENS…	23	Adipose-Subcut, Adipose-Visceral, Artery-Aorta, Artery-Coronary, Artery-Tibial, Brain-Cerebellum, Brain-Cortex, Breast-Mammary, Colon-Sigmoid, Esophagus-Gastro, Esophagus-Mucosa, Esophagus-Muscle, Heart-Atrial-App, Heart-L-Ventricle, Liver, Lung, Muscle-Skeletal, Nerve, Pituitary, Skin-Not-Exposed, Skin-Exposed, Testis, Thyroid	Adipose: 129.65391547337117, 63.28467036646314, 212.0959305098484, 162.85946253162368, 409.5858426694055 / Artery: 157.39956716530685, 115.53997159817423, 148.03054353639962, 835.2679521500751, 207.04997569821887, 113.35260419986643 / Brain-Cerebellum: 764.0780456423684, 1367.0455726490568 / Breast-Mammary: 56.21755270716999 / Esophagus: 159.3962619639798, 1653.3645917871925, 188.8221408085138, 8…
hsa-miR-193a-3p	6	ENSG00000107562.16, ENSG00000130522.6, ENSG00000235374.2, ENSG00000157978.12, ENSG00000148513.18, ENSG00000142623.11	9	Adipose-Subcut, Adipose-Visceral, Artery-Tibial, Brain-Cerebellum, Brain-Cortex, Breast-Mammary, Esophagus-Mucosa, Skin-Not-Exposed, Skin-Exposed	Adipose: 21622.305980140383, 23203.52488679461, 17794.553479786002, 6413.45787812305, 4637.924230362365 / Artery: 1767.1101181841354, 4187.673273624073, 13033.029166401517, 5582.257036930669, 15161.552362990837, 5774.954894532192 / Brain-Cerebellum: 757.2584572840875, 316.89442612247257 / Breast-Mammary: 13440.029637468166 / Esophagus: 3303.1147007657173, 2663.186263199741, 12047.752400951644, 18…
hsa-miR-193b-3p	6	ENSG00000107562.16, ENSG00000130522.6, ENSG00000235374.2, ENSG00000157978.12, ENSG00000148513.18, ENSG00000142623.11	9	Adipose-Subcut, Adipose-Visceral, Artery-Tibial, Brain-Cerebellum, Brain-Cortex, Breast-Mammary, Esophagus-Mucosa, Skin-Not-Exposed, Skin-Exposed	Adipose: 1632.1680848598144, 1180.6404987519445, 1135.5800550741203, 1322.3665921290756, 697.3979689651884 / Artery: 317.16365697637065, 316.0206495891058, 612.8553677433173, 536.787109753865, 799.2496937535725, 322.5976315125783 / Brain-Cerebellum: 41.71314879148369, 12.630840401163995 / Breast-Mammary: 559.7370685552218 / Esophagus: 804.8736520738872, 371.1232946347024, 1658.4192127051426, 253.…
hsa-miR-194-5p	455	ENSG00000010244.19, ENSG00000048544.6, ENSG00000075426.12, ENSG00000075618.18, ENSG00000079308.19, ENSG00000100034.14, ENSG00000100599.16, ENSG00000101331.17, ENSG00000105127.10, ENSG00000107562.16, ENSG00000109919.10, ENSG00000112679.14, ENSG00000112759.19, ENSG00000114738.11, ENSG00000117266.16, ENSG00000119878.6, ENSG00000119927.14, ENSG00000125730.17, ENSG00000127528.6, ENSG00000130303.14, EN…	23	Adipose-Subcut, Adipose-Visceral, Artery-Aorta, Artery-Coronary, Artery-Tibial, Brain-Cerebellum, Brain-Cortex, Breast-Mammary, Colon-Sigmoid, Esophagus-Gastro, Esophagus-Mucosa, Esophagus-Muscle, Heart-Atrial-App, Heart-L-Ventricle, Liver, Lung, Muscle-Skeletal, Nerve, Pituitary, Skin-Not-Exposed, Skin-Exposed, Testis, Thyroid	Adipose: 40.77464575778564, 37.52156849502783, 57.43188935718851, 90.57236611490364, 75.11386051894033 / Artery: 11.646156314921804, 31.1475681009372, 48.600389293576974, 83.96408871062928, 47.44395445460346, 56.60701566704821 / Brain-Cerebellum: 319.75344914888694, 321.76762295994087 / Breast-Mammary: 42.18533233507276 / Esophagus: 52.413868036454495, 333.0701860598539, 134.9028519851, 20.923921…
hsa-miR-195-5p	123	ENSG00000102390.11, ENSG00000107562.16, ENSG00000109919.10, ENSG00000110455.14, ENSG00000112679.14, ENSG00000119878.6, ENSG00000137959.17, ENSG00000144674.16, ENSG00000155970.12, ENSG00000156453.14, ENSG00000157978.12, ENSG00000164167.12, ENSG00000165092.13, ENSG00000168229.4, ENSG00000182700.5, ENSG00000229246.2, ENSG00000065548.18, ENSG00000168116.14, ENSG00000169252.6, ENSG00000286039.1, ENSG0…	23	Adipose-Subcut, Adipose-Visceral, Artery-Aorta, Artery-Coronary, Artery-Tibial, Brain-Cerebellum, Brain-Cortex, Breast-Mammary, Colon-Sigmoid, Esophagus-Gastro, Esophagus-Mucosa, Esophagus-Muscle, Heart-Atrial-App, Heart-L-Ventricle, Liver, Lung, Muscle-Skeletal, Nerve, Pituitary, Skin-Not-Exposed, Skin-Exposed, Testis, Thyroid	Adipose: 4272.773027172492, 3583.43792841144, 5322.648813328802, 5618.098880509479, 1063.3211807422458 / Artery: 450.2474614114316, 4391.774071937234, 9055.426663238712, 1693.1107138177194, 4697.491308439486, 5098.6500231416685 / Brain-Cerebellum: 5184.762539091869, 3343.013030503267 / Breast-Mammary: 6642.3609988866 / Esophagus: 2653.618510612368, 2474.530359004434, 5806.995801026664, 2233.18307…
hsa-miR-196a-1-3p	56	ENSG00000107562.16, ENSG00000112679.14, ENSG00000130522.6, ENSG00000156453.14, ENSG00000166166.13, ENSG00000176845.13, ENSG00000182700.5, ENSG00000197363.9, ENSG00000198355.5, ENSG00000157978.12, ENSG00000163909.8, ENSG00000272512.1, ENSG00000117266.16, ENSG00000235374.2, ENSG00000048140.18, ENSG00000073146.16, ENSG00000099624.8, ENSG00000101181.18, ENSG00000101199.13, ENSG00000117480.16, ENSG000…	23	Adipose-Subcut, Adipose-Visceral, Artery-Aorta, Artery-Coronary, Artery-Tibial, Brain-Cerebellum, Brain-Cortex, Breast-Mammary, Colon-Sigmoid, Esophagus-Gastro, Esophagus-Mucosa, Esophagus-Muscle, Heart-Atrial-App, Heart-L-Ventricle, Liver, Lung, Muscle-Skeletal, Nerve, Pituitary, Skin-Not-Exposed, Skin-Exposed, Testis, Thyroid	Adipose: 0.0, 0.0301499144194679, 0.0, 0.0502342574125921, 0.0261766372256282 / Artery: 0.0, 0.0528484718573695, 0.0, 0.0747510248926145, 0.0, 0.0 / Brain-Cerebellum: 0.0, 0.0 / Breast-Mammary: 0.0443356093905126 / Esophagus: 0.0, 0.1875307198760497, 0.0348766421884953, 0.0, 0.0 / Heart-Atrial-App: 0.0 / Heart-Ventricle: 0.0, 0.0 / Liver: 0.0, 0.0341550759993134, 0.1901789377777305, 0.06745489282…
hsa-miR-196a-5p	89	ENSG00000100284.22, ENSG00000107562.16, ENSG00000112679.14, ENSG00000128274.17, ENSG00000140332.17, ENSG00000156453.14, ENSG00000157978.12, ENSG00000160789.23, ENSG00000166166.13, ENSG00000182700.5, ENSG00000272783.1, ENSG00000160233.8, ENSG00000159733.14, ENSG00000167173.19, ENSG00000176678.6, ENSG00000240857.2, ENSG00000261039.3, ENSG00000117266.16, ENSG00000235374.2, ENSG00000073146.16, ENSG00…	23	Adipose-Subcut, Adipose-Visceral, Artery-Aorta, Artery-Coronary, Artery-Tibial, Brain-Cerebellum, Brain-Cortex, Breast-Mammary, Colon-Sigmoid, Esophagus-Gastro, Esophagus-Mucosa, Esophagus-Muscle, Heart-Atrial-App, Heart-L-Ventricle, Liver, Lung, Muscle-Skeletal, Nerve, Pituitary, Skin-Not-Exposed, Skin-Exposed, Testis, Thyroid	Adipose: 30.46275886350028, 102.0423853526892, 63.33368916267994, 246.42414973747077, 4.737971337838717 / Artery: 516.3835127270786, 870.3548769600374, 1.3252399730919309, 13.716813067794767, 1.1995942972086842, 613.4620767638247 / Brain-Cerebellum: 0.4262242723925445, 0.8197901221909323 / Breast-Mammary: 252.95681937756973 / Esophagus: 3.2683012401484315, 5.641549156271162, 21.065491881851187, 1…
hsa-miR-196b-3p	2	ENSG00000141574.8, ENSG00000165424.7	9	Adipose-Subcut, Adipose-Visceral, Breast-Mammary, Colon-Sigmoid, Esophagus-Gastro, Esophagus-Mucosa, Lung, Skin-Not-Exposed, Skin-Exposed	Adipose: 1.9704242473156712, 1.0250970902619094, 1.291018707451251, 0.6028110889511057, 0.0523532744512565 / Breast-Mammary: 0.4433560939051261 / Esophagus: 0.0484192776318286, 0.0312551199793416, 0.2092598531309721, 0.0, 0.0 / Lung: 0.0296219244185342, 0.0, 0.1596049509328095, 0.0, 0.0, 0.0 / Skin: 1.4685201541001702, 0.2971272566884784, 1.1592458489132689, 1.7851675073251867, 0.6350501217844691…
hsa-miR-196b-5p	23	ENSG00000132635.17, ENSG00000157978.12, ENSG00000254860.6, ENSG00000073146.16, ENSG00000099624.8, ENSG00000127415.13, ENSG00000136213.10, ENSG00000164853.9, ENSG00000261556.10, ENSG00000225614.4, ENSG00000272512.1, ENSG00000117751.18, ENSG00000224689.9, ENSG00000160255.18, ENSG00000158050.5, ENSG00000175906.5, ENSG00000261150.3, ENSG00000130529.16, ENSG00000160087.21, ENSG00000141933.9, ENSG00000…	15	Adipose-Subcut, Adipose-Visceral, Artery-Aorta, Artery-Coronary, Brain-Cerebellum, Brain-Cortex, Breast-Mammary, Esophagus-Gastro, Esophagus-Mucosa, Lung, Pituitary, Skin-Not-Exposed, Skin-Exposed, Testis, Thyroid	Adipose: 1086.9911041125144, 286.72568612913994, 544.2934870614474, 449.6468381001122, 13.638027994552328 / Artery: 191.7733739857124, 370.7320300794477, 5.078022326800858, 147.82015172514525, 4.598444805966622, 438.51383372918986 / Brain-Cerebellum: 1.8185568955415243, 0.6983397337182016 / Breast-Mammary: 1007.3050453524468 / Esophagus: 18.25406766719939, 12.595813351674671, 55.38410779533061, 3…
hsa-miR-197-3p	119	ENSG00000010244.19, ENSG00000100034.14, ENSG00000107562.16, ENSG00000110455.14, ENSG00000112679.14, ENSG00000117266.16, ENSG00000122679.8, ENSG00000130522.6, ENSG00000140332.17, ENSG00000157978.12, ENSG00000166166.13, ENSG00000176845.13, ENSG00000181031.16, ENSG00000182700.5, ENSG00000198598.7, ENSG00000075618.18, ENSG00000128274.17, ENSG00000163932.15, ENSG00000164107.9, ENSG00000169252.6, ENSG0…	23	Adipose-Subcut, Adipose-Visceral, Artery-Aorta, Artery-Coronary, Artery-Tibial, Brain-Cerebellum, Brain-Cortex, Breast-Mammary, Colon-Sigmoid, Esophagus-Gastro, Esophagus-Mucosa, Esophagus-Muscle, Heart-Atrial-App, Heart-L-Ventricle, Liver, Lung, Muscle-Skeletal, Nerve, Pituitary, Skin-Not-Exposed, Skin-Exposed, Testis, Thyroid	Adipose: 74.24558563885451, 62.62137224923487, 111.69156131892537, 107.3506080907094, 35.966699548013246 / Artery: 23.89226613697595, 40.89150509963972, 38.741594727397775, 85.70205003938258, 56.6608373048235, 39.90898534176225 / Brain-Cerebellum: 160.54447593452508, 78.82130211880222 / Breast-Mammary: 114.34153661813204 / Esophagus: 75.96984660433911, 41.13173789281357, 69.6137778082367, 26.8401…
hsa-miR-197-5p	38	ENSG00000107562.16, ENSG00000119927.14, ENSG00000156453.14, ENSG00000182700.5, ENSG00000158604.15, ENSG00000169252.6, ENSG00000079308.19, ENSG00000163961.4, ENSG00000167173.19, ENSG00000174775.17, ENSG00000101290.14, ENSG00000168874.13, ENSG00000235374.2, ENSG00000124493.14, ENSG00000157978.12, ENSG00000276649.1, ENSG00000225614.4, ENSG00000148513.18, ENSG00000160862.13, ENSG00000105953.15, ENSG0…	20	Adipose-Subcut, Adipose-Visceral, Artery-Aorta, Artery-Coronary, Artery-Tibial, Brain-Cerebellum, Brain-Cortex, Breast-Mammary, Colon-Sigmoid, Esophagus-Gastro, Esophagus-Mucosa, Esophagus-Muscle, Heart-Atrial-App, Lung, Nerve, Pituitary, Skin-Not-Exposed, Skin-Exposed, Testis, Thyroid	Adipose: 0.1050892931901691, 0.4522487162920188, 0.1106587463529643, 0.4521083167133293, 0.3664729211587957 / Artery: 0.0352913827724903, 0.0924848257503967, 0.0247708406185407, 0.1121265373389218, 0.0399864765736228, 0.0692864328850039 / Brain-Cerebellum: 0.9376933992635982, 0.6679771366000188 / Breast-Mammary: 0.221678046952563 / Esophagus: 0.6294506092137722, 0.1250204799173664, 0.139506568753…
hsa-miR-1972	90	ENSG00000079308.19, ENSG00000107562.16, ENSG00000117480.16, ENSG00000140332.17, ENSG00000157978.12, ENSG00000166166.13, ENSG00000168874.13, ENSG00000176845.13, ENSG00000182700.5, ENSG00000185347.18, ENSG00000128274.17, ENSG00000128965.13, ENSG00000163909.8, ENSG00000177706.9, ENSG00000198355.5, ENSG00000261578.1, ENSG00000133454.16, ENSG00000141753.7, ENSG00000167173.19, ENSG00000176678.6, ENSG00…	23	Adipose-Subcut, Adipose-Visceral, Artery-Aorta, Artery-Coronary, Artery-Tibial, Brain-Cerebellum, Brain-Cortex, Breast-Mammary, Colon-Sigmoid, Esophagus-Gastro, Esophagus-Mucosa, Esophagus-Muscle, Heart-Atrial-App, Heart-L-Ventricle, Liver, Lung, Muscle-Skeletal, Nerve, Pituitary, Skin-Not-Exposed, Skin-Exposed, Testis, Thyroid	Adipose: 0.0788169698926268, 0.3919488874530829, 0.1106587463529643, 0.351639801888145, 3.1673731043010203 / Artery: 0.0705827655449806, 0.1321211796434239, 0.1486250437112446, 1.2707674231744472, 0.1999323828681139, 0.0692864328850039 / Brain-Cerebellum: 0.4546392238853809, 0.4554389567727402 / Breast-Mammary: 0.1330068281715378 / Esophagus: 0.1936771105273145, 0.2187858398553912, 0.209259853130…
hsa-miR-1973	27	ENSG00000107562.16, ENSG00000157978.12, ENSG00000273142.1, ENSG00000185163.10, ENSG00000224239.1, ENSG00000235374.2, ENSG00000100360.15, ENSG00000124493.14, ENSG00000148734.8, ENSG00000249626.1, ENSG00000268388.6, ENSG00000215559.8, ENSG00000207087.1, ENSG00000129991.13, ENSG00000160255.18, ENSG00000261150.3, ENSG00000125571.9, ENSG00000144674.16, ENSG00000182700.5, ENSG00000122257.20, ENSG000001…	23	Adipose-Subcut, Adipose-Visceral, Artery-Aorta, Artery-Coronary, Artery-Tibial, Brain-Cerebellum, Brain-Cortex, Breast-Mammary, Colon-Sigmoid, Esophagus-Gastro, Esophagus-Mucosa, Esophagus-Muscle, Heart-Atrial-App, Heart-L-Ventricle, Liver, Lung, Muscle-Skeletal, Nerve, Pituitary, Skin-Not-Exposed, Skin-Exposed, Testis, Thyroid	Adipose: 0.6305357591410149, 0.8441976037451018, 0.2582037414902501, 1.2558564353148036, 6.49180603195581 / Artery: 0.5999535071323355, 0.2906665952155327, 8.66979421648927, 25.71435256305941, 15.87463119972825, 0.4157185973100235 / Brain-Cerebellum: 0.9661083507564344, 0.182175582709096 / Breast-Mammary: 1.1970614535438406 / Esophagus: 0.8715469973729152, 1.15643943923564, 0.4533963484504395, 0.…
hsa-miR-1976	4	ENSG00000007392.17, ENSG00000073146.16, ENSG00000099624.8, ENSG00000162576.17	21	Adipose-Subcut, Adipose-Visceral, Artery-Coronary, Artery-Tibial, Brain-Cerebellum, Brain-Cortex, Breast-Mammary, Colon-Sigmoid, Esophagus-Gastro, Esophagus-Mucosa, Esophagus-Muscle, Heart-L-Ventricle, Liver, Lung, Muscle-Skeletal, Nerve, Pituitary, Skin-Not-Exposed, Skin-Exposed, Testis, Thyroid	Adipose: 0.1576339397852537, 0.3014991441946792, 0.0737724975686429, 0.2511712870629607, 0.104706548902513 / Artery: 0.0705827655449806, 0.1189090616790815, 0.1486250437112446, 0.0373755124463072, 0.0399864765736228, 0.1385728657700078 / Brain-Cerebellum: 0.9661083507564344, 0.3339885683000094 / Breast-Mammary: 0.2660136563430757 / Esophagus: 0.5810313315819434, 0.156275599896708, 0.4533963484504…
hsa-miR-198	154	ENSG00000048544.6, ENSG00000075426.12, ENSG00000079308.19, ENSG00000107562.16, ENSG00000110455.14, ENSG00000117266.16, ENSG00000119878.6, ENSG00000119927.14, ENSG00000131263.13, ENSG00000136932.14, ENSG00000144674.16, ENSG00000155970.12, ENSG00000156453.14, ENSG00000157978.12, ENSG00000158604.15, ENSG00000165092.13, ENSG00000169252.6, ENSG00000175137.11, ENSG00000176845.13, ENSG00000182700.5, ENS…	23	Adipose-Subcut, Adipose-Visceral, Artery-Aorta, Artery-Coronary, Artery-Tibial, Brain-Cerebellum, Brain-Cortex, Breast-Mammary, Colon-Sigmoid, Esophagus-Gastro, Esophagus-Mucosa, Esophagus-Muscle, Heart-Atrial-App, Heart-L-Ventricle, Liver, Lung, Muscle-Skeletal, Nerve, Pituitary, Skin-Not-Exposed, Skin-Exposed, Testis, Thyroid	Adipose: 0.0525446465950845, 0.0602998288389358, 0.0368862487843214, 0.0, 0.1570598233537696 / Artery: 0.0, 0.0396363538930271, 0.0, 0.0747510248926145, 0.0, 0.0 / Brain-Cerebellum: 0.0, 0.0 / Breast-Mammary: 0.0443356093905126 / Esophagus: 0.0, 0.0, 0.0, 0.0, 0.1278343757374445 / Heart-Atrial-App: 0.0770620583453026 / Heart-Ventricle: 0.0, 0.0 / Liver: 0.0, 0.0341550759993134, 0.0316964896296217…
hsa-miR-199a-3p	44	ENSG00000107562.16, ENSG00000112679.14, ENSG00000119878.6, ENSG00000119927.14, ENSG00000134871.19, ENSG00000144674.16, ENSG00000157978.12, ENSG00000166166.13, ENSG00000169252.6, ENSG00000176845.13, ENSG00000133454.16, ENSG00000154813.10, ENSG00000167173.19, ENSG00000261039.3, ENSG00000117266.16, ENSG00000119938.9, ENSG00000158604.15, ENSG00000235374.2, ENSG00000117480.16, ENSG00000124493.14, ENSG…	21	Adipose-Subcut, Adipose-Visceral, Artery-Aorta, Artery-Coronary, Artery-Tibial, Brain-Cerebellum, Brain-Cortex, Breast-Mammary, Colon-Sigmoid, Esophagus-Gastro, Esophagus-Mucosa, Esophagus-Muscle, Heart-Atrial-App, Liver, Lung, Nerve, Pituitary, Skin-Not-Exposed, Skin-Exposed, Testis, Thyroid	Adipose: 18935.409204177435, 7830.988021740501, 32655.211617515863, 14487.283549375805, 5455.538405786252 / Artery: 22484.828146317646, 20154.716015301325, 26441.794828725368, 10261.708570720788, 30753.599132773285, 13520.519869963226 / Brain-Cerebellum: 198.151664235294, 137.17821377994932 / Breast-Mammary: 9608.080750041465 / Esophagus: 8158.309346019701, 16419.861653587126, 20306.349449655307,…
hsa-miR-199b-3p	44	ENSG00000107562.16, ENSG00000112679.14, ENSG00000119878.6, ENSG00000119927.14, ENSG00000134871.19, ENSG00000144674.16, ENSG00000157978.12, ENSG00000166166.13, ENSG00000169252.6, ENSG00000176845.13, ENSG00000133454.16, ENSG00000154813.10, ENSG00000167173.19, ENSG00000261039.3, ENSG00000117266.16, ENSG00000119938.9, ENSG00000158604.15, ENSG00000235374.2, ENSG00000117480.16, ENSG00000124493.14, ENSG…	21	Adipose-Subcut, Adipose-Visceral, Artery-Aorta, Artery-Coronary, Artery-Tibial, Brain-Cerebellum, Brain-Cortex, Breast-Mammary, Colon-Sigmoid, Esophagus-Gastro, Esophagus-Mucosa, Esophagus-Muscle, Heart-Atrial-App, Liver, Lung, Nerve, Pituitary, Skin-Not-Exposed, Skin-Exposed, Testis, Thyroid	Adipose: 18920.14498434156, 7824.415340397056, 32629.870764601037, 14475.403147497727, 5454.452075341388 / Artery: 22481.84602447337, 20148.876259161083, 26432.0722737826, 10260.998435984306, 30742.802784098418, 13513.764442756934 / Brain-Cerebellum: 198.10904180805477, 137.14785118283115 / Breast-Mammary: 9596.132303310722 / Esophagus: 8151.7243242617715, 16411.18835779286, 20291.89308146817, 89…
hsa-miR-199b-5p	27	ENSG00000079308.19, ENSG00000144674.16, ENSG00000157978.12, ENSG00000133454.16, ENSG00000182492.16, ENSG00000235374.2, ENSG00000278214.1, ENSG00000119927.14, ENSG00000148513.18, ENSG00000232186.1, ENSG00000268388.6, ENSG00000101439.9, ENSG00000142623.11, ENSG00000183347.15, ENSG00000036448.10, ENSG00000079557.5, ENSG00000204099.12, ENSG00000229246.2, ENSG00000197122.12, ENSG00000287811.1, ENSG000…	20	Adipose-Subcut, Artery-Aorta, Artery-Coronary, Artery-Tibial, Brain-Cerebellum, Brain-Cortex, Breast-Mammary, Colon-Sigmoid, Esophagus-Gastro, Esophagus-Mucosa, Esophagus-Muscle, Heart-Atrial-App, Heart-L-Ventricle, Liver, Lung, Nerve, Pituitary, Skin-Not-Exposed, Skin-Exposed, Thyroid	Adipose: 560.4674729064695, 475.19280116523385, 1094.710091421092, 425.8860343439562, 93.86942109110296 / Artery: 42.87903006857574, 123.50687873067274, 98.98427911168892, 152.15571116891692, 157.74665008294193, 63.74351825420361 / Brain-Cerebellum: 3.665528742575884, 0.6983397337182016 / Breast-Mammary: 205.495549525026 / Esophagus: 420.6666840653272, 446.19809282508095, 1081.4549209808638, 120.…
hsa-miR-19a-3p	65	ENSG00000110455.14, ENSG00000119878.6, ENSG00000144674.16, ENSG00000164167.12, ENSG00000165092.13, ENSG00000229246.2, ENSG00000168116.14, ENSG00000169252.6, ENSG00000198355.5, ENSG00000163909.8, ENSG00000176678.6, ENSG00000240857.2, ENSG00000250303.4, ENSG00000279302.3, ENSG00000115165.10, ENSG00000125810.10, ENSG00000232611.1, ENSG00000235374.2, ENSG00000135750.15, ENSG00000167380.16, ENSG000002…	21	Adipose-Subcut, Adipose-Visceral, Artery-Aorta, Artery-Coronary, Artery-Tibial, Brain-Cerebellum, Breast-Mammary, Colon-Sigmoid, Esophagus-Gastro, Esophagus-Mucosa, Heart-Atrial-App, Heart-L-Ventricle, Liver, Lung, Muscle-Skeletal, Nerve, Pituitary, Skin-Not-Exposed, Skin-Exposed, Testis, Thyroid	Adipose: 153.0888278547789, 169.77416809602389, 225.33809382341977, 197.72203717596267, 398.9581279558005 / Artery: 22.83352465380124, 196.0810427088055, 227.8917336905751, 479.5278246861224, 185.1773730124472, 213.19435398715703 / Brain-Cerebellum: 95.0195977920446, 40.98950610954661 / Breast-Mammary: 89.33625292188292 / Esophagus: 211.20488903003647, 168.8089030084241, 567.6173516177618, 111.49…
hsa-miR-19a-5p	45	ENSG00000107562.16, ENSG00000117266.16, ENSG00000119878.6, ENSG00000119927.14, ENSG00000144674.16, ENSG00000157978.12, ENSG00000224051.7, ENSG00000158604.15, ENSG00000169252.6, ENSG00000185163.10, ENSG00000133454.16, ENSG00000167173.19, ENSG00000235374.2, ENSG00000100360.15, ENSG00000117480.16, ENSG00000124493.14, ENSG00000148513.18, ENSG00000105953.15, ENSG00000112679.14, ENSG00000179403.12, ENS…	21	Adipose-Subcut, Adipose-Visceral, Artery-Aorta, Artery-Coronary, Artery-Tibial, Brain-Cerebellum, Brain-Cortex, Breast-Mammary, Colon-Sigmoid, Esophagus-Gastro, Esophagus-Mucosa, Esophagus-Muscle, Liver, Lung, Muscle-Skeletal, Nerve, Pituitary, Skin-Not-Exposed, Skin-Exposed, Testis, Thyroid	Adipose: 1.4712501046623685, 0.4823986307114868, 1.4754499513728585, 0.6530453463636978, 4.162085318874894 / Artery: 0.0352913827724903, 0.6077574263597502, 1.1146878278343348, 1.0838898609429108, 0.9196889611933244, 0.6235778959650353 / Brain-Cerebellum: 0.6819588358280714, 0.5161641510091055 / Breast-Mammary: 0.4433560939051261 / Esophagus: 2.5178024368550886, 0.6876126395455155, 1.499695614105…
hsa-miR-19b-1-5p	24	ENSG00000107562.16, ENSG00000163909.8, ENSG00000198598.7, ENSG00000235374.2, ENSG00000073146.16, ENSG00000117480.16, ENSG00000124493.14, ENSG00000157978.12, ENSG00000168564.6, ENSG00000168653.11, ENSG00000148513.18, ENSG00000179403.12, ENSG00000268388.6, ENSG00000142623.11, ENSG00000215559.8, ENSG00000160255.18, ENSG00000144120.13, ENSG00000175906.5, ENSG00000186350.12, ENSG00000261150.3, ENSG000…	21	Adipose-Subcut, Adipose-Visceral, Artery-Aorta, Artery-Coronary, Artery-Tibial, Brain-Cerebellum, Brain-Cortex, Breast-Mammary, Colon-Sigmoid, Esophagus-Gastro, Esophagus-Mucosa, Esophagus-Muscle, Heart-Atrial-App, Heart-L-Ventricle, Lung, Nerve, Pituitary, Skin-Not-Exposed, Skin-Exposed, Testis, Thyroid	Adipose: 7.382522846609381, 5.6983338252794375, 7.746112244707508, 5.525768315385137, 8.088580902719135 / Artery: 2.1880657318944, 2.9463023060483544, 3.740396933399656, 6.3538371158722375, 3.5188099384788063, 2.4250251509751366 / Brain-Cerebellum: 2.9551549552549763, 0.9716031077818456 / Breast-Mammary: 5.76362922076664 / Esophagus: 8.13443864214721, 4.375716797107827, 6.242918951740668, 2.45635…
hsa-miR-19b-2-5p	55	ENSG00000107562.16, ENSG00000119927.14, ENSG00000140332.17, ENSG00000156453.14, ENSG00000157978.12, ENSG00000166166.13, ENSG00000182700.5, ENSG00000169252.6, ENSG00000079308.19, ENSG00000133454.16, ENSG00000144674.16, ENSG00000167173.19, ENSG00000261039.3, ENSG00000119938.9, ENSG00000168874.13, ENSG00000235374.2, ENSG00000100360.15, ENSG00000108010.12, ENSG00000117480.16, ENSG00000124493.14, ENSG…	21	Adipose-Subcut, Adipose-Visceral, Artery-Aorta, Artery-Coronary, Artery-Tibial, Brain-Cerebellum, Brain-Cortex, Breast-Mammary, Colon-Sigmoid, Esophagus-Gastro, Esophagus-Mucosa, Esophagus-Muscle, Heart-Atrial-App, Liver, Lung, Nerve, Pituitary, Skin-Not-Exposed, Skin-Exposed, Testis, Thyroid	Adipose: 0.1576339397852537, 0.0904497432584037, 0.5164074829805003, 0.1004685148251842, 0.4188261956100523 / Artery: 0.1058741483174709, 0.0132121179643423, 0.1981667249483261, 0.1121265373389218, 0.0799729531472456, 0.0 / Brain-Cerebellum: 0.0284149514928363, 0.091087791354548 / Breast-Mammary: 0.2660136563430757 / Esophagus: 0.1936771105273145, 0.156275599896708, 0.3138897796964581, 0.11982202…
hsa-miR-19b-3p	65	ENSG00000110455.14, ENSG00000119878.6, ENSG00000144674.16, ENSG00000164167.12, ENSG00000165092.13, ENSG00000229246.2, ENSG00000168116.14, ENSG00000169252.6, ENSG00000198355.5, ENSG00000163909.8, ENSG00000176678.6, ENSG00000240857.2, ENSG00000250303.4, ENSG00000279302.3, ENSG00000115165.10, ENSG00000125810.10, ENSG00000232611.1, ENSG00000235374.2, ENSG00000135750.15, ENSG00000167380.16, ENSG000002…	21	Adipose-Subcut, Adipose-Visceral, Artery-Aorta, Artery-Coronary, Artery-Tibial, Brain-Cerebellum, Breast-Mammary, Colon-Sigmoid, Esophagus-Gastro, Esophagus-Mucosa, Heart-Atrial-App, Heart-L-Ventricle, Liver, Lung, Muscle-Skeletal, Nerve, Pituitary, Skin-Not-Exposed, Skin-Exposed, Testis, Thyroid	Adipose: 570.0437347484237, 679.8353452873723, 1034.1797571660204, 802.1657394929778, 1198.5366003312286 / Artery: 338.17967541738864, 728.1396391918561, 952.6369885078408, 2097.083940093632, 845.1941553366652, 808.7458878502083 / Brain-Cerebellum: 437.4197632807221, 147.0156952462405 / Breast-Mammary: 391.08441043371175 / Esophagus: 935.4120245692972, 705.4593130537196, 1947.3024399524493, 442.5…
hsa-miR-200a-5p	18	ENSG00000130522.6, ENSG00000157978.12, ENSG00000163909.8, ENSG00000196357.12, ENSG00000235374.2, ENSG00000073146.16, ENSG00000167522.16, ENSG00000225614.4, ENSG00000179403.12, ENSG00000110958.16, ENSG00000100034.14, ENSG00000100311.17, ENSG00000160255.18, ENSG00000175906.5, ENSG00000261150.3, ENSG00000177106.16, ENSG00000196531.14, ENSG00000160072.20	15	Adipose-Subcut, Adipose-Visceral, Artery-Aorta, Artery-Coronary, Artery-Tibial, Brain-Cerebellum, Brain-Cortex, Colon-Sigmoid, Esophagus-Gastro, Lung, Nerve, Skin-Not-Exposed, Skin-Exposed, Testis, Thyroid	Adipose: 0.2627232329754228, 0.4220988018725509, 0.4426349854118575, 1.456793464965172, 7.669754707109082 / Artery: 0.0352913827724903, 0.1321211796434239, 0.1733958843297854, 0.2990040995704581, 0.5198241954570965, 0.0692864328850039 / Brain-Cerebellum: 0.1704897089570178, 0.091087791354548 / Esophagus: 87.05786118202788, 10.970547112748909, 6.905575153322077, 0.8687097141486719, 0.8309234422933…
hsa-miR-200b-3p	47	ENSG00000107562.16, ENSG00000119878.6, ENSG00000119927.14, ENSG00000144674.16, ENSG00000165092.13, ENSG00000182700.5, ENSG00000196605.7, ENSG00000229246.2, ENSG00000279805.1, ENSG00000169252.6, ENSG00000079308.19, ENSG00000124780.14, ENSG00000133454.16, ENSG00000163909.8, ENSG00000176678.6, ENSG00000240857.2, ENSG00000119938.9, ENSG00000235374.2, ENSG00000100360.15, ENSG00000112139.17, ENSG000001…	17	Adipose-Subcut, Adipose-Visceral, Artery-Aorta, Artery-Coronary, Artery-Tibial, Brain-Cerebellum, Breast-Mammary, Colon-Sigmoid, Esophagus-Mucosa, Heart-Atrial-App, Liver, Lung, Nerve, Skin-Not-Exposed, Skin-Exposed, Testis, Thyroid	Adipose: 11.165737401455472, 5.21593519456795, 22.64815675357337, 38.32873840580781, 199.7800953059949 / Artery: 5.328998798646039, 3.699393030015871, 13.103774687208068, 12.857176281529703, 13.755347941326242, 4.988623167720284 / Brain-Cerebellum: 4.574807190346647, 4.6758399562001305 / Breast-Mammary: 6.694677017967403 / Esophagus: 5317.017715306365, 405.7852226917922, 389.0489436126657, 18.362…
hsa-miR-200b-5p	139	ENSG00000079308.19, ENSG00000107562.16, ENSG00000112679.14, ENSG00000114738.11, ENSG00000119878.6, ENSG00000130522.6, ENSG00000144674.16, ENSG00000156453.14, ENSG00000157978.12, ENSG00000165092.13, ENSG00000166166.13, ENSG00000169252.6, ENSG00000176845.13, ENSG00000182700.5, ENSG00000185347.18, ENSG00000250303.4, ENSG00000129946.10, ENSG00000160233.8, ENSG00000166106.3, ENSG00000177706.9, ENSG000…	23	Adipose-Subcut, Adipose-Visceral, Artery-Aorta, Artery-Coronary, Artery-Tibial, Brain-Cerebellum, Brain-Cortex, Breast-Mammary, Colon-Sigmoid, Esophagus-Gastro, Esophagus-Mucosa, Esophagus-Muscle, Heart-Atrial-App, Heart-L-Ventricle, Liver, Lung, Muscle-Skeletal, Nerve, Pituitary, Skin-Not-Exposed, Skin-Exposed, Testis, Thyroid	Adipose: 0.0525446465950845, 0.1205996576778716, 0.1106587463529643, 0.5525768315385136, 1.753834694117094 / Artery: 0.0, 0.0, 0.1486250437112446, 0.1121265373389218, 0.1199594297208684, 0.0692864328850039 / Brain-Cerebellum: 0.0852448544785089, 0.0303625971181826 / Breast-Mammary: 0.1773424375620504 / Esophagus: 24.3548966488098, 2.437899358388646, 2.092598531309721, 0.3594660886132436, 0.255668…
hsa-miR-200c-3p	80	ENSG00000107562.16, ENSG00000119878.6, ENSG00000119927.14, ENSG00000140332.17, ENSG00000165092.13, ENSG00000175137.11, ENSG00000182700.5, ENSG00000169252.6, ENSG00000223396.4, ENSG00000254838.5, ENSG00000075426.12, ENSG00000133454.16, ENSG00000144674.16, ENSG00000157978.12, ENSG00000165338.17, ENSG00000176678.6, ENSG00000240857.2, ENSG00000101290.14, ENSG00000102606.18, ENSG00000119938.9, ENSG000…	21	Adipose-Subcut, Adipose-Visceral, Artery-Aorta, Artery-Tibial, Brain-Cerebellum, Brain-Cortex, Breast-Mammary, Colon-Sigmoid, Esophagus-Gastro, Esophagus-Mucosa, Esophagus-Muscle, Heart-Atrial-App, Liver, Lung, Muscle-Skeletal, Nerve, Pituitary, Skin-Not-Exposed, Skin-Exposed, Testis, Thyroid	Adipose: 21.25430954771171, 28.340919554299845, 83.5473534964881, 106.94873403140868, 6918.694631831356 / Artery: 11.681447697694294, 14.652238822455711, 43.96824209790987, 94.41054443937216, 17.793982075262143, 20.716643432616173 / Brain-Cerebellum: 21.566948183062767, 22.77194783863701 / Breast-Mammary: 28.8181461038332 / Esophagus: 21117.777423456264, 1451.6753025605008, 1276.6246106676836, 10…
hsa-miR-200c-5p	53	ENSG00000107562.16, ENSG00000112679.14, ENSG00000140332.17, ENSG00000157978.12, ENSG00000166166.13, ENSG00000182700.5, ENSG00000279805.1, ENSG00000169252.6, ENSG00000177706.9, ENSG00000223396.4, ENSG00000079308.19, ENSG00000163909.8, ENSG00000167173.19, ENSG00000176678.6, ENSG00000240857.2, ENSG00000261039.3, ENSG00000117266.16, ENSG00000235374.2, ENSG00000073146.16, ENSG00000100360.15, ENSG00000…	21	Adipose-Subcut, Adipose-Visceral, Artery-Aorta, Artery-Coronary, Artery-Tibial, Brain-Cerebellum, Brain-Cortex, Breast-Mammary, Colon-Sigmoid, Esophagus-Gastro, Esophagus-Mucosa, Esophagus-Muscle, Heart-Atrial-App, Lung, Muscle-Skeletal, Nerve, Pituitary, Skin-Not-Exposed, Skin-Exposed, Testis, Thyroid	Adipose: 0.0262723232975422, 0.0, 0.1106587463529643, 0.0, 5.104444258997512 / Artery: 0.0705827655449806, 0.0132121179643423, 0.0247708406185407, 0.1868775622315364, 0.1199594297208684, 0.0 / Brain-Cerebellum: 0.0, 0.0607251942363653 / Breast-Mammary: 0.0 / Esophagus: 8.667050696097325, 0.6876126395455155, 0.3138897796964581, 0.0, 0.1278343757374445 / Heart-Atrial-App: 0.0385310291726513 / Lung:…
hsa-miR-202-3p	88	ENSG00000100284.22, ENSG00000107562.16, ENSG00000112679.14, ENSG00000128274.17, ENSG00000140332.17, ENSG00000156453.14, ENSG00000157978.12, ENSG00000160789.23, ENSG00000166166.13, ENSG00000182700.5, ENSG00000272783.1, ENSG00000160233.8, ENSG00000159733.14, ENSG00000167173.19, ENSG00000176678.6, ENSG00000240857.2, ENSG00000261039.3, ENSG00000117266.16, ENSG00000235374.2, ENSG00000073146.16, ENSG00…	23	Adipose-Subcut, Adipose-Visceral, Artery-Aorta, Artery-Coronary, Artery-Tibial, Brain-Cerebellum, Brain-Cortex, Breast-Mammary, Colon-Sigmoid, Esophagus-Gastro, Esophagus-Mucosa, Esophagus-Muscle, Heart-Atrial-App, Heart-L-Ventricle, Liver, Lung, Muscle-Skeletal, Nerve, Pituitary, Skin-Not-Exposed, Skin-Exposed, Testis, Thyroid	Adipose: 3.9933931412264254, 1.2361464911981843, 0.0737724975686429, 0.4521083167133293, 0.3926495583844241 / Artery: 3.3173899806140907, 0.1453332976077663, 0.0247708406185407, 0.0, 0.0, 0.8314371946200471 / Brain-Cerebellum: 0.0, 0.0 / Breast-Mammary: 0.9753834065912774 / Esophagus: 0.0484192776318286, 0.3750614397520994, 0.4882729906389349, 0.0, 1.4700953209806125 / Heart-Atrial-App: 0.0770620…
hsa-miR-203b-5p	59	ENSG00000107562.16, ENSG00000110455.14, ENSG00000119878.6, ENSG00000133142.18, ENSG00000144674.16, ENSG00000164167.12, ENSG00000165092.13, ENSG00000169252.6, ENSG00000198355.5, ENSG00000079308.19, ENSG00000101290.14, ENSG00000131507.11, ENSG00000271943.2, ENSG00000115165.10, ENSG00000166848.7, ENSG00000261039.3, ENSG00000119938.9, ENSG00000196196.3, ENSG00000235374.2, ENSG00000134899.23, ENSG0000…	23	Adipose-Subcut, Adipose-Visceral, Artery-Aorta, Artery-Coronary, Artery-Tibial, Brain-Cerebellum, Brain-Cortex, Breast-Mammary, Colon-Sigmoid, Esophagus-Gastro, Esophagus-Mucosa, Esophagus-Muscle, Heart-Atrial-App, Heart-L-Ventricle, Liver, Lung, Muscle-Skeletal, Nerve, Pituitary, Skin-Not-Exposed, Skin-Exposed, Testis, Thyroid	Adipose: 0.0, 0.0, 0.0, 0.0, 0.1570598233537696 / Artery: 0.0, 0.0, 0.0247708406185407, 0.0373755124463072, 0.0, 0.0 / Brain-Cerebellum: 0.0, 0.0 / Breast-Mammary: 0.0 / Esophagus: 2.80831810264606, 0.2500409598347329, 0.1395065687539813, 0.0, 0.0 / Heart-Atrial-App: 0.0770620583453026 / Heart-Ventricle: 0.0, 0.0 / Liver: 0.0239546668469974, 0.0, 0.0316964896296217, 0.0, 0.0, 0.0, 0.0 / Lung: 0.6…
hsa-miR-204-3p	30	ENSG00000119878.6, ENSG00000144674.16, ENSG00000169252.6, ENSG00000133454.16, ENSG00000119938.9, ENSG00000235374.2, ENSG00000100360.15, ENSG00000122548.5, ENSG00000124493.14, ENSG00000156171.15, ENSG00000157978.12, ENSG00000148513.18, ENSG00000268388.6, ENSG00000215559.8, ENSG00000286156.1, ENSG00000259828.1, ENSG00000129991.13, ENSG00000079557.5, ENSG00000100034.14, ENSG00000279805.1, ENSG000001…	19	Adipose-Subcut, Adipose-Visceral, Artery-Aorta, Artery-Tibial, Brain-Cerebellum, Brain-Cortex, Breast-Mammary, Colon-Sigmoid, Esophagus-Mucosa, Heart-Atrial-App, Heart-L-Ventricle, Liver, Lung, Nerve, Pituitary, Skin-Not-Exposed, Skin-Exposed, Testis, Thyroid	Adipose: 6.725714764170825, 15.466906097187042, 1.3279049562355725, 9.996617225105837, 3.7432591232648416 / Artery: 9.63454749688986, 7.160967936673579, 11.642295090714162, 5.681077891838705, 16.314482442038102, 7.690794050235435 / Brain-Cerebellum: 425.5991434597023, 170.66815840130482 / Breast-Mammary: 11.482922832142767 / Esophagus: 1.1620626631638868, 4.1881860772317765, 5.929029172044209, 1.…
hsa-miR-204-5p	96	ENSG00000010244.19, ENSG00000107562.16, ENSG00000112679.14, ENSG00000119927.14, ENSG00000122679.8, ENSG00000144674.16, ENSG00000157978.12, ENSG00000159674.12, ENSG00000163909.8, ENSG00000166166.13, ENSG00000176845.13, ENSG00000185347.18, ENSG00000196440.11, ENSG00000198598.7, ENSG00000128965.13, ENSG00000163932.15, ENSG00000169252.6, ENSG00000079308.19, ENSG00000167173.19, ENSG00000176678.6, ENSG…	23	Adipose-Subcut, Adipose-Visceral, Artery-Aorta, Artery-Coronary, Artery-Tibial, Brain-Cerebellum, Brain-Cortex, Breast-Mammary, Colon-Sigmoid, Esophagus-Gastro, Esophagus-Mucosa, Esophagus-Muscle, Heart-Atrial-App, Heart-L-Ventricle, Liver, Lung, Muscle-Skeletal, Nerve, Pituitary, Skin-Not-Exposed, Skin-Exposed, Testis, Thyroid	Adipose: 530.4644797006762, 123.67494894865742, 152.00823124018876, 214.45004489435584, 381.36742774017824 / Artery: 238.957952752532, 373.2026961387796, 625.6618923431027, 150.0253069594774, 632.7460053010072, 370.05883803880585 / Brain-Cerebellum: 3102.514893696825, 8231.907330681686 / Breast-Mammary: 286.3193654439305 / Esophagus: 39.80064621336313, 200.8454009872492, 100.68886599818606, 91.90…
hsa-miR-205-3p	84	ENSG00000079308.19, ENSG00000107562.16, ENSG00000110455.14, ENSG00000119878.6, ENSG00000119927.14, ENSG00000136932.14, ENSG00000140332.17, ENSG00000144674.16, ENSG00000158604.15, ENSG00000165092.13, ENSG00000168229.4, ENSG00000169252.6, ENSG00000175137.11, ENSG00000176845.13, ENSG00000182700.5, ENSG00000279805.1, ENSG00000159176.14, ENSG00000075426.12, ENSG00000130037.5, ENSG00000133454.16, ENSG0…	23	Adipose-Subcut, Adipose-Visceral, Artery-Aorta, Artery-Coronary, Artery-Tibial, Brain-Cerebellum, Brain-Cortex, Breast-Mammary, Colon-Sigmoid, Esophagus-Gastro, Esophagus-Mucosa, Esophagus-Muscle, Heart-Atrial-App, Heart-L-Ventricle, Liver, Lung, Muscle-Skeletal, Nerve, Pituitary, Skin-Not-Exposed, Skin-Exposed, Testis, Thyroid	Adipose: 0.0262723232975422, 0.0301499144194679, 0.0737724975686429, 0.0502342574125921, 0.0 / Artery: 0.0, 0.0, 0.0, 0.0373755124463072, 0.0399864765736228, 0.0 / Brain-Cerebellum: 0.0, 0.0303625971181826 / Breast-Mammary: 0.0 / Esophagus: 18.35090622246305, 1.875307198760497, 1.1858058344088418, 1.0484427584552938, 0.4474203150810561 / Heart-Atrial-App: 0.0 / Heart-Ventricle: 0.0, 0.0 / Liver: …
hsa-miR-2052	67	ENSG00000023839.12, ENSG00000077380.16, ENSG00000102390.11, ENSG00000107562.16, ENSG00000110455.14, ENSG00000119878.6, ENSG00000137959.17, ENSG00000144674.16, ENSG00000157978.12, ENSG00000164167.12, ENSG00000165092.13, ENSG00000229246.2, ENSG00000111196.10, ENSG00000168116.14, ENSG00000169252.6, ENSG00000232186.1, ENSG00000133454.16, ENSG00000176678.6, ENSG00000250303.4, ENSG00000115165.10, ENSG0…	23	Adipose-Subcut, Adipose-Visceral, Artery-Aorta, Artery-Coronary, Artery-Tibial, Brain-Cerebellum, Brain-Cortex, Breast-Mammary, Colon-Sigmoid, Esophagus-Gastro, Esophagus-Mucosa, Esophagus-Muscle, Heart-Atrial-App, Heart-L-Ventricle, Liver, Lung, Muscle-Skeletal, Nerve, Pituitary, Skin-Not-Exposed, Skin-Exposed, Testis, Thyroid	Adipose: 0.0, 0.0, 0.0, 0.0, 0.0 / Artery: 0.0, 0.0, 0.0, 0.0, 0.0, 0.0 / Brain-Cerebellum: 0.0, 0.0 / Breast-Mammary: 0.0 / Esophagus: 0.0, 0.0, 0.0, 0.0, 0.0 / Heart-Atrial-App: 0.0 / Heart-Ventricle: 0.0, 0.0 / Liver: 0.0, 0.0, 0.0, 0.0, 0.0, 0.0, 0.0 / Lung: 0.0, 0.0, 0.0, 0.0, 0.0, 0.0 / Muscle-Skeletal: 0.0, 0.0, 0.0, 0.0 / Nerve: 0.0, 0.0, 0.0, 0.0, 0.0, 0.0, 0.0 / Pituitary: 0.0, 0.0, 0.0…
hsa-miR-2053	58	ENSG00000100034.14, ENSG00000107562.16, ENSG00000112679.14, ENSG00000144674.16, ENSG00000157978.12, ENSG00000169252.6, ENSG00000163909.8, ENSG00000240857.2, ENSG00000272512.1, ENSG00000101290.14, ENSG00000235374.2, ENSG00000073146.16, ENSG00000117480.16, ENSG00000119878.6, ENSG00000122548.5, ENSG00000124493.14, ENSG00000136213.10, ENSG00000167522.16, ENSG00000168653.11, ENSG00000254635.6, ENSG000…	23	Adipose-Subcut, Adipose-Visceral, Artery-Aorta, Artery-Coronary, Artery-Tibial, Brain-Cerebellum, Brain-Cortex, Breast-Mammary, Colon-Sigmoid, Esophagus-Gastro, Esophagus-Mucosa, Esophagus-Muscle, Heart-Atrial-App, Heart-L-Ventricle, Liver, Lung, Muscle-Skeletal, Nerve, Pituitary, Skin-Not-Exposed, Skin-Exposed, Testis, Thyroid	Adipose: 0.0, 0.0, 0.0, 0.0, 0.0 / Artery: 0.0, 0.0, 0.0, 0.0, 0.0, 0.0 / Brain-Cerebellum: 0.0, 0.0 / Breast-Mammary: 0.0 / Esophagus: 0.0, 0.0, 0.0, 0.0, 0.0 / Heart-Atrial-App: 0.0 / Heart-Ventricle: 0.0, 0.0 / Liver: 0.0, 0.0, 0.0, 0.0, 0.0, 0.0, 0.0 / Lung: 0.0, 0.0, 0.0, 0.0, 0.0, 0.0 / Muscle-Skeletal: 0.0, 0.0, 0.0, 0.0 / Nerve: 0.0, 0.0, 0.0, 0.0, 0.0, 0.0, 0.0 / Pituitary: 0.0, 0.0, 0.0…
hsa-miR-2054	793	ENSG00000010244.19, ENSG00000023839.12, ENSG00000026103.22, ENSG00000048544.6, ENSG00000065135.12, ENSG00000065548.18, ENSG00000075292.19, ENSG00000075426.12, ENSG00000075618.18, ENSG00000077380.16, ENSG00000077420.16, ENSG00000079308.19, ENSG00000079950.14, ENSG00000082397.18, ENSG00000092931.11, ENSG00000100034.14, ENSG00000100307.13, ENSG00000101290.14, ENSG00000101901.12, ENSG00000102390.11, …	23	Adipose-Subcut, Adipose-Visceral, Artery-Aorta, Artery-Coronary, Artery-Tibial, Brain-Cerebellum, Brain-Cortex, Breast-Mammary, Colon-Sigmoid, Esophagus-Gastro, Esophagus-Mucosa, Esophagus-Muscle, Heart-Atrial-App, Heart-L-Ventricle, Liver, Lung, Muscle-Skeletal, Nerve, Pituitary, Skin-Not-Exposed, Skin-Exposed, Testis, Thyroid	Adipose: 0.0, 0.0, 0.0, 0.0, 0.0 / Artery: 0.0, 0.0, 0.0, 0.0, 0.0, 0.0 / Brain-Cerebellum: 0.0, 0.0 / Breast-Mammary: 0.0 / Esophagus: 0.0, 0.0, 0.0, 0.0, 0.0 / Heart-Atrial-App: 0.0 / Heart-Ventricle: 0.0, 0.0 / Liver: 0.0, 0.0, 0.0, 0.0, 0.0, 0.0, 0.0 / Lung: 0.0, 0.0, 0.0, 0.0, 0.0, 0.0 / Muscle-Skeletal: 0.0, 0.0, 0.0, 0.0 / Nerve: 0.0, 0.0, 0.0, 0.0, 0.0, 0.0, 0.0 / Pituitary: 0.0, 0.0, 0.0…
hsa-miR-206	29	ENSG00000156453.14, ENSG00000158604.15, ENSG00000169252.6, ENSG00000157978.12, ENSG00000163909.8, ENSG00000167173.19, ENSG00000240857.2, ENSG00000235374.2, ENSG00000124493.14, ENSG00000146090.16, ENSG00000206077.14, ENSG00000225614.4, ENSG00000148513.18, ENSG00000105953.15, ENSG00000138166.6, ENSG00000268388.6, ENSG00000142623.11, ENSG00000215559.8, ENSG00000129991.13, ENSG00000156222.12, ENSG000…	22	Adipose-Subcut, Adipose-Visceral, Artery-Aorta, Artery-Coronary, Artery-Tibial, Brain-Cerebellum, Brain-Cortex, Breast-Mammary, Colon-Sigmoid, Esophagus-Gastro, Esophagus-Mucosa, Esophagus-Muscle, Heart-Atrial-App, Heart-L-Ventricle, Liver, Lung, Nerve, Pituitary, Skin-Not-Exposed, Skin-Exposed, Testis, Thyroid	Adipose: 2.1017858638033826, 0.6331482028088263, 31.72217395451645, 1122.635184656609, 23.401913679711672 / Artery: 15.810539482075669, 20.71660096808888, 12.18725358432206, 552.7838290808846, 1.6794320160921576, 33.673206382111914 / Brain-Cerebellum: 244.2549230324209, 270.1360265604713 / Breast-Mammary: 84.59234271709808 / Esophagus: 68.46485857140567, 18557.164895574457, 2106.4794349007416, 20…
hsa-miR-208a-3p	428	ENSG00000010244.19, ENSG00000023839.12, ENSG00000048544.6, ENSG00000065548.18, ENSG00000077380.16, ENSG00000079308.19, ENSG00000082397.18, ENSG00000082438.18, ENSG00000100034.14, ENSG00000102390.11, ENSG00000107185.10, ENSG00000107562.16, ENSG00000109919.10, ENSG00000110455.14, ENSG00000112081.17, ENSG00000112214.10, ENSG00000112679.14, ENSG00000114698.15, ENSG00000118526.7, ENSG00000119878.6, EN…	23	Adipose-Subcut, Adipose-Visceral, Artery-Aorta, Artery-Coronary, Artery-Tibial, Brain-Cerebellum, Brain-Cortex, Breast-Mammary, Colon-Sigmoid, Esophagus-Gastro, Esophagus-Mucosa, Esophagus-Muscle, Heart-Atrial-App, Heart-L-Ventricle, Liver, Lung, Muscle-Skeletal, Nerve, Pituitary, Skin-Not-Exposed, Skin-Exposed, Testis, Thyroid	Adipose: 0.3152678795705074, 0.0, 11.582282118276934, 22.906821380142016, 1.4397150474095548 / Artery: 1.0234501004022194, 0.2906665952155327, 4.384438789481717, 46.56988850809886, 3.758728797920544, 0.2771457315400157 / Brain-Cerebellum: 8.15509107844402, 0.0303625971181826 / Breast-Mammary: 0.3103492657335883 / Esophagus: 0.5326120539501148, 234.78846128481428, 48.548285926385525, 0.71893217722…
hsa-miR-208b-3p	69	ENSG00000102390.11, ENSG00000107562.16, ENSG00000110455.14, ENSG00000119878.6, ENSG00000144674.16, ENSG00000164167.12, ENSG00000165092.13, ENSG00000169252.6, ENSG00000229246.2, ENSG00000176678.6, ENSG00000232186.1, ENSG00000240857.2, ENSG00000115165.10, ENSG00000268521.1, ENSG00000101290.14, ENSG00000232611.1, ENSG00000235374.2, ENSG00000134899.23, ENSG00000135750.15, ENSG00000156299.13, ENSG0000…	23	Adipose-Subcut, Adipose-Visceral, Artery-Aorta, Artery-Coronary, Artery-Tibial, Brain-Cerebellum, Brain-Cortex, Breast-Mammary, Colon-Sigmoid, Esophagus-Gastro, Esophagus-Mucosa, Esophagus-Muscle, Heart-Atrial-App, Heart-L-Ventricle, Liver, Lung, Muscle-Skeletal, Nerve, Pituitary, Skin-Not-Exposed, Skin-Exposed, Testis, Thyroid	Adipose: 2.9687725326222782, 0.0602998288389358, 93.58041316582351, 46.76809365112329, 8.350347274975418 / Artery: 6.5641971956832, 1.2551512066125277, 6.4404185608206, 158.8459278968059, 30.229776289658844, 7.136502587155403 / Brain-Cerebellum: 9.291689138157473, 0.2429007769454614 / Breast-Mammary: 1.1970614535438406 / Esophagus: 3.9219614881781184, 2325.162140623161, 294.0100936490158, 4.31359…
[truncated: 1,986 more rows]
